# Supplementary material for: Enterococcus faecalis Glycolipids Modulate Lipoprotein-Content of the Bacterial Cell Membrane and Host Immune Response
Source: PLoS One. 2015 Jul 14;10(7):e0132949. doi: 10.1371/journal.pone.0132949 (PMC4501811; doi:10.1371/journal.pone.0132949)
Supplement: S1 Table — The table includes all protein quantification data in “summary”-tab as well as the number of peptides identified in each single analysis in the tabs WT 1/2/3 and bgsA 1/2/3. Protein identifications were considered significant for the biological system if the protein was identified in at least two out of three samples in wild type or the mutant. (XLSX) [file pone.0132949.s001.xlsx]

## Sheet: summary
protein accession number				1				2				3				1				2				3
				ΔbgsA				ΔbgsA				ΔbgsA				WT				WT				WT
	Localizationa	Protein	T-Test sign.b	ratio	ϕ log2 ratio	SD	# peptides quant	ratio	ϕ log2 ratio	SD	# peptides quant	ratio	ϕ log2 ratio	SD	# peptides quant	ratio	ϕ log2 ratio	SD	# peptides quant	ratio	ϕ log2 ratio	SD	# peptides quant	ratio	ϕ log2 ratio	SD	# peptides quant
EF3041	lipoprotein	Pheromone binding protein	x	2.75	2.2704	0.18	14	3.31	2.25175	0.08	2	2.34	2.14244	0.31	2	N15	-10	N15	4	N15	-10	N15	2	N15	-10	N15	4
EF1641	lipoprotein	Iron compound ABC transporter, iron compound binding protein	x	2.37	2.05585	0.03	4	2.43	1.80587	0.08	8	2.33	2.13627	0.28	8	0.38	-1.20328	0.03	4	0.39	-1.10692	0.03	5	0.43	-1.03317	0.05	4
EF1534	lipoprotein	Peptidyl prolyl cis/trans isomerase	x	2.34	2.03747	0.65	10	2.12	1.60898	0.14	12	2.12	2	0.08	10	0.55	-0.669851	0.02	7	0.52	-0.691878	0.12	8	0.29	-1.60145	0.17	5
EF3198	lipoprotein	Lipoprotein. YaeC family	x	2.25	1.98089	0.09	3	2.08	1.5815	0.12	3	1.93	1.86454	0.04	2	0.68	-0.363748	0.02	2	0.58	-0.534336	0.06	2
EF3082	lipoprotein	Iron compound ABC transporter. substrate binding protein	x	2.21	1.95501	0.54	11	1.61	1.21198	0.24	13	1.45	1.45199	0.31	11	0.77	-0.184425	0.11	6	0.61	-0.46158	0.32	8	0.58	-0.601451	0.19	9
EF3255	lipoprotein	Thiamin biosynthesis lipoprotein ApbE. putative	x	1.83	1.68281	0.09	6	1.72	1.30732	0.22	14	1.55	1.5482	0.1	12	1.62	0.888639	0.11	15	1.57	0.902303	0.07	8	1.57	0.835189	0.07	14
EF0863	lipoprotein	Glycine betaine carnitine choline ABC transporter. glycine betaine carnitine choline binding protein	x	1.69	1.56799	0.17	4	1.9	1.45091	0.15	8	1.63	1.62081	0.14	2	1.41	0.68834	0.09	10	1.3	0.63005	0.04	4
EF1212	lipoprotein	Transcriptional regulator LytR	x	1.66	1.54215	0.11	4	1.88	1.43565	0.28	7	1.57	1.5667	0.1	5	0.7	-0.321928	0.06	10	0.68	-0.304855	0.03	7
EF1523	cytoplasm	Conserved domainl protein	x	1.62	1.50696	0.17	7	1.23	0.823573	0.46	3	1.22	1.20282	0.34	4	0.59	-0.568568	0.24	2	0.77	-0.125531	0.6	2	1.05	0.254814	0.12	2
EF1677	lipoprotein	Lipoprotein. putative	x	1.61	1.49803	0.13	6	1.34	0.947148	0.14	10	1.47	1.47175	0.15	8	0.63	-0.473931	0.19	8	0.74	-0.182864	0.46	3	0.75	-0.230613	0.4	7
EF1340	lipoprotein	Pheromone cAM373 lipoprotein	x	1.57	1.46173	0.09	7	1.63	1.22979	0.12	8	1.49	1.49125	0.13	5	0.77	-0.184425	0.04	7	0.76	-0.14439	0.06	6	0.78	-0.174029	0.11	8
EF0761	cell membrane	Amino acid ABC transporter. amino acid binding permease protein	x	1.51	1.40551	0.11	27	1.01	0.53927	0.31	6	1.05	0.986325	0.2	4	0.83	-0.0761717	0.09	9	0.75	-0.163499	0.05	9	0.81	-0.119582	0.04	15
EF1354	cytoplasm	Pyruvate dehydrogenase complex. E1 component. beta subunit	x	1.5	1.39593	0.12	13	1.53	1.13845	0.14	16	1.33	1.32736	0.05	13	0.44	-0.991779	0.05	13	0.45	-0.900464	0.02	13	0.46	-0.93587	0.02	13
EF1759	lipoprotein	Phosphate ABC transporter. phosphate binding protein	x	1.44	1.33703	0.09	7	1.45	1.06097	0.07	10	1.42	1.42183	0.08	11	0.68	-0.363748	0.08	11	0.72	-0.222392	0.03	7	0.84	-0.0671142	0.08	2
EF1111	cell membrane	Signal peptidase I	x	1.42	1.31686	0.18	4	1.16	0.73904	0.29	3	1.25	1.23786	0.08	4	0.49	-0.836501	0.09	7	0.54	-0.63743	0.05	3	0.52	-0.758992	0.02	7
EF2903	lipoprotein	ABC transporter. substrate binding protein	x	1.38	1.27563	0.13	10	1.7	1.29045	0.06	7	1.4	1.40136	0.05	3	1.98	1.17815	0.18	8	1.89	1.16993	0.46	6	1.82	1.04836	0.07	2
EF1353	cytoplasm	Pyruvate dehydrogenase complex. E1 component. alpha subunit	x	1.36	1.25457	0.52	5	1.63	1.22979	0.07	12	1.37	1.37011	0.15	11	0.44	-0.991779	0.04	11	0.46	-0.868755	0.04	9	0.47	-0.904843	0.05	14
EF3120	cytoplasm	Serine threonine protein kinase	x	1.33	1.22239	0.18	9					1.2	1.17897	0.09	3	0.59	-0.568568	0.09	7	0.59	-0.509674	0.05	9
EF3062	extracellular	Cell shape determining protein MreC	x	1.31	1.20053	0.07	12	1.31	0.914482	0.06	15	1.31	1.3055	0.06	13	0.57	-0.618321	0.04	14	0.54	-0.63743	0.05	10
EF0176	lipoprotein	Basic membrane protein family	x	1.31	1.20053	0.04	7	1.35	0.957875	0.11	10	1.3	1.29445	0.05	17	0.78	-0.165809	0.07	9	0.77	-0.125531	0.06	7	0.79	-0.155651	0.03	8
EF2496	lipoprotein	Lipoprotein	x	1.23	1.10962	0.13	7	1.41	1.02061	0.08	13	1.44	1.442	0.14	9	0.99	0.178146	0.06	5	0.86	0.0339473	0.21	5
EF1191	cytoplasm	DegV family protein	x	1.23	1.10962	0.04	2	1.54	1.14785	0.34	7	1.14	1.10497	0.1	3	0.71	-0.301464	0.06	7	0.59	-0.509674	0.12	3
EF3027	cell membrane	Serine protease DO	x	1.21	1.08597	0.08	20	1.25	0.846843	0.06	21	1.18	1.15472	0.13	18	0.65	-0.428843	0.04	15	0.64	-0.392317	0.03	14	0.69	-0.350907	0.08	19
EF2156	extracellular	Uncharacterized protein	x	1.21	1.08597	0.07	14	1.38	0.989583	0.19	10	1.43	1.43195	0.18	7	0.62	-0.497015	0.14	7	0.57	-0.559427	0.11	8	0.48	-0.874469	0.02	7
EF3256	lipoprotein	Pheromone cAD1 lipoprotein	x	1.2	1.074	0.26	17	1.17	0.751424	0.22	18	1.19	1.1669	0.22	23	2.67	1.60948	0.29	20	2.49	1.56768	0.2	13	2.53	1.52356	0.28	18
EF1045	cytoplasm	6-phosphofructokinase	x	1.11	0.961526	0.07	5	2.2	1.66242	0.06	10	1.07	1.01355	0.06	7	0.91	0.0565835	0.06	8	0.93	0.146841	0.1	5
EF2609	cytoplasm	ATP synthase gamma chain	x	1.1	0.94847	0.1	2	1.11	0.675475	0.1	8	1.15	1.11757	0.08	9	0.95	0.118644	0.11	6	0.94	0.162271	0.03	4	0.93	0.0797272	0.04	4
EF2608	cytoplasm	ATP synthase subunit beta	x	1.07	0.908577	0.14	12	1.11	0.675475	0.04	14	1.06	1	0.07	13	0.81	-0.111361	0.04	11	0.85	0.0170735	0.05	8	0.86	-0.0331669	0.03	7
EF2610	cytoplasm	ATP synthase subunit alpha	x	1.03	0.853611	0.1	12	1.15	0.726549	0.05	12	1.1	1.05344	0.09	12	0.84	-0.0588937	0.05	10	0.88	0.0671142	0.06	7	0.83	-0.0843922	0.05	8
EF1416	cytoplasm	Glucose-6-phosphate isomerase	x	1.03	0.853611	0.07	5	1.8	1.37291	0.2	5	0.96	0.857042	0.08	3	0.83	-0.0761717	0	2					0.73	-0.269607	0	2
EF0685	cell membrane	Foldase protein PrsA	x	1.02	0.839535	0.23	19	1.04	0.581499	0.13	22	0.95	0.841935	0.08	20	0.66	-0.406817	0.03	21	0.67	-0.326228	0.06	8	0.74	-0.249978	0.1	17
EF3037	cytoplasm	Glutamyl aminopeptidase	x	1.02	0.839535	0.5	2	1.47	1.08073	0.21	5	1.61	1.603	0.12	7					0.67	-0.326228	0.05	3	0.61	-0.528694	0.06	4
EF2656	cytoplasm	Flavoprotein family protein	x	1.02	0.839535	0.03	4	1.04	0.581499	0.09	5	0.52	-0.0274807	0.26	2	0.48	-0.866249	0.05	5	0.5	-0.748461	0.02	4	0.46	-0.93587	0.04	4
EF1961	cytoplasm	Enolase	x	0.88	0.626542	0.07	19	1.13	0.701238	0.1	19	0.89	0.747813	0.11	18	1.03	0.235289	0.06	22	1	0.251539	0.04	12	0.98	0.155278	0.05	15
EF0784	cytoplasm	S-adenosylmethionine synthase	x	0.87	0.610053	0.09	2	1.05	0.595304	0.02	2					0.65	-0.428843	0.08	3	0.66	-0.347923	0.05	2	0.56	-0.652077	0.11	2
EF1753	cytoplasm	Uncharacterized protein	x	0.77	0.433897	0.06	31	0.75	0.109878	0.07	12	0.8	0.594008	0.11	11	0.51	-0.778786	0.04	32	0.5	-0.748461	0.07	21	0.52	-0.758992	0.03	19
EF0949	cytoplasm	Phosphotransacetylase	x	0.76	0.415037	0.1	5	1	0.524915	0.05	7	0.87	0.715023	0.06	9	0.63	-0.473931	0.1	6	0.63	-0.415037	0.04	4	0.59	-0.576789	0.1	6
EF2549	cytoplasm	Uracil phosphoribosyltransferase	x	0.74	0.376563	0.07	4	0.74	0.0905123	0.07	5	0.66	0.316474	0.04	4	0.74	-0.241758	0.07	5	0.74	-0.182864	0.03	5
EF2697	cell membrane	Conserved domain protein	x	0.64	0.16711	0.09	2	0.59	-0.236298	0.06	6	0.56	0.0794345	0.02	4	0.38	-1.20328	0.1	3	0.39	-1.10692	0.12	2
EF1355	cytoplasm	Pyruvate dehydrogenase complex E2 component. dihydrolipoamide acetyltransferase	x	0.53	-0.10497	0.1	21	0.58	-0.26096	0.12	19	0.5	-0.0840643	0.06	16	0.47	-0.896622	0.03	23	0.44	-0.932886	0.04	18	0.44	-1	0.03	7
EF0944	extracellular	protein. putative	x	0.48	-0.247928	0.01	2	0.58	-0.26096	0.1	5	0.64	0.27208	0.14	3	1.39	0.66773	0.39	2	1.84	1.13124	0.13	2	1.94	1.14048	0.18	2
EF1138	cytoplasm	Oxidoreductase. aldo-keto reductase family	x	0.44	-0.373458	0.02	2	0.78	0.166461	0.1	5	0.39	-0.442518	0.02	2	1.45	0.728698	0.06	8	1.36	0.695145	0.04	7	1.28	0.540568	0.39	3
EF1402	cytoplasm	Conserved domain protein	x	0.39	-0.547488	0.03	3	0.4	-0.797013	0.01	2	0.33	-0.683526	0.01	3	0.8	-0.129283	0.06	3	0.86	0.0339473	0.03	2	0.77	-0.192645	0.07	4
EF2932	cytoplasm	AhpC TSA family protein	x	0.38	-0.584963	0.06	2	0.49	-0.504231	0.3	3					0.88	0.00822051	0.09	4	0.86	0.0339473	0.12	3	0.96	0.125531	0.03	2
EF1584	cytoplasm	Cysteine synthase	x	0.35	-0.703607	0.04	4	0.39	-0.833539	0.04	8	0.34	-0.640458	0.02	5	0.8	-0.129283	0.09	7	0.81	-0.0524674	0.05	6	0.78	-0.174029	0.03	4
EF0997	cytoplasm	Cell division protein FtsZ	x	0.34	-0.745427	0.04	12	0.37	-0.909488	0.03	18	0.38	-0.479993	0.02	14	0.91	0.0565835	0.08	15	0.85	0.0170735	0.06	14	0.81	-0.119582	0.06	8
EF1548	cytoplasm	Ribosomal protein S1	x	0.34	-0.745427	0.03	13	0.36	-0.949016	0.02	17	0.31	-0.773724	0.05	12	0.76	-0.203284	0.05	11	0.69	-0.283793	0.06	11	0.74	-0.249978	0.06	14
EF1560	cytoplasm	Uncharacterized protein	x	0.32	-0.83289	0.02	3	0.31	-1.16474	0.07	2	0.2	-1.40599	0.03	3	0.93	0.0879477	0.03	10	0.62	-0.438121	0.15	3	0.87	-0.0164881	0.06	6
EF1193	cytoplasm	DNA binding response regulator VicR	x	0.32	-0.83289	0.01	2	0.39	-0.833539	0.02	7	0.37	-0.518467	0.03	4	0.78	-0.165809	0.04	7	0.78	-0.106915	0.1	4
EF1744	extracellular	General stress protein. putative	x	0.3	-0.925999	0.02	13	0.31	-1.16474	0.02	18	0.29	-0.869939	0.02	11	0.85	-0.0418202	0.07	15	0.83	-0.017278	0.05	12	0.86	-0.0331669	0.08	12
EF1522	cytoplasm	RNA polymerase sigma factor RpoD	x	0.29	-0.974909	0.02	8	0.3	-1.21205	0.04	8	0.29	-0.869939	0.03	5	0.94	0.103378	0.03	5	0.89	0.083416	0.05	8	0.95	0.110424	0.02	8
EF1963	cytoplasm	Phosphoglycerate kinase	x	0.29	-0.974909	0.02	10	0.52	-0.418501	0.16	13	0.26	-1.02748	0.02	8	0.99	0.178146	0.08	11	1	0.251539	0.06	18	0.96	0.125531	0.06	15
EF1764	cytoplasm	Ribosomal subunit interface protein	x	0.28	-1.02554	0.05	4					0.27	-0.973033	0.09	2	1.01	0.207	0.11	8	0.88	0.0671142	0.07	6	1.04	0.241008	0.2	5
EF2866	cytoplasm	Probable transcriptional regulatory protein	x	0.26	-1.13245	0.06	2	0.27	-1.36405	0.03	3	0.21	-1.3356	0.03	3	0.98	0.163499	0.1	6	0.87	0.0506261	0.11	4
EF1307	cytoplasm	Protein GrpE	x	0.26	-1.13245	0.07	4	0.21	-1.72662	0.08	7	0.12	-2.14296	0.03	4	1.21	0.467652	0.3	4	1.18	0.490326	0.08	5	1.19	0.435386	0.27	4
EF0671	cytoplasm	Xaa-his dipeptidase	x	0.26	-1.13245	0.03	8	0.3	-1.21205	0.04	6	0.21	-1.3356	0.02	4	1	0.192645	0.04	8	0.96	0.192645	0.06	7	0.99	0.169925	0.07	8
EF2607	cytoplasm	ATP synthase epsilon chain	x	0.24	-1.24793	0.05	2	0.4	-0.797013	0.16	2	0.26	-1.02748	0.03	3	1	0.192645	0.06	7	0.94	0.162271	0.04	3	1.07	0.282035	0.06	5
EF2729	cytoplasm	Transcription termination antitermination protein nusG	x	0.24	-1.24793	0.02	4	0.28	-1.31159	0.02	7	0.27	-0.973033	0.03	2	1.28	0.548789	0.11	7	1.22	0.53842	0.09	6	1.2	0.447459	0.11	3
EF0770	cytoplasm	Uncharacterized protein	x	0.24	-1.24793	0.02	5	0.26	-1.4185	0.03	4	0.17	-1.64046	0	2	1.05	0.263034	0.05	6	0.91	0.115477	0.07	5	1.01	0.19878	0.09	4
EF0453	cell membrane	mC-Ohr family protein	x	0.24	-1.24793	0.04	5	0.25	-1.47508	0.01	2	0.2	-1.40599	0.06	4	1.02	0.221214	0.06	7	1.01	0.265894	0.03	5	1.01	0.19878	0.04	7
EF0394	extracellular	Secreted antigen. putative	x	0.23	-1.30933	0.02	18	0.44	-0.659509	0.4	14	0.2	-1.40599	0.03	13	1.67	0.932493	0.08	20	1.76	1.06711	0.09	16	1.73	0.975197	0.17	18
EF2718	cytoplasm	50S ribosomal protein L1	x	0.22	-1.37346	0.03	7	0.28	-1.31159	0.04	7	0.16	-1.72792	0.01	3	0.88	0.00822051	0.04	10	0.84	0	0.09	6	0.87	-0.0164881	0.05	5
EF0715	cytoplasm	Trigger factor	x	0.22	-1.37346	0.02	18	0.23	-1.59538	0.01	7	0.22	-1.26849	0.02	8	0.7	-0.321928	0.11	17	0.68	-0.304855	0.05	11	0.72	-0.289507	0.04	14
EF2612	cytoplasm	ATP synthase subunit b	x	0.21	-1.44057	0.05	6	0.21	-1.72662	0.06	7	0.28	-0.920566	0.04	7	0.85	-0.0418202	0.16	11	0.88	0.0671142	0.07	7	0.9	0.0324215	0.09	7
EF2397	cytoplasm	Elongation factor Ts	x	0.21	-1.44057	0.03	13	0.28	-1.31159	0.02	22	0.25	-1.08406	0.03	15	0.91	0.0565835	0.05	27	0.85	0.0170735	0.05	26	0.9	0.0324215	0.05	21
EF3230	cytoplasm	30S ribosomal protein S9	x	0.2	-1.51096	0.04	2	0.33	-1.07455	0.1	2	0.19	-1.47999	0	2	0.8	-0.129283	0.09	4	0.74	-0.182864	0.02	3	0.75	-0.230613	0.05	5
EF0287	cytoplasm	Elongation factor P	x	0.19	-1.58496	0.02	5	0.22	-1.65951	0.05	3	0.17	-1.64046	0.05	4	0.77	-0.184425	0.02	4	0.74	-0.182864	0.02	3	0.77	-0.192645	0.08	3
EF0228	cytoplasm	Adenylate kinase	x	0.19	-1.58496	0.03	2	0.25	-1.47508	0.07	6	0.17	-1.64046	0.03	4	0.79	-0.14743	0.11	6	0.74	-0.182864	0.05	3	0.75	-0.230613	0.04	2
EF2415	cytoplasm	Uncharacterized protein	x	0.19	-1.58496	0.02	4	0.18	-1.94902	0.04	4	0.19	-1.47999	0.02	4	0.96	0.133751	0.06	8	0.85	0.0170735	0.08	4	0.91	0.048363	0.05	8
EF0020	cytoplasm	PTS system. mannose specific IIAB components	x	0.18	-1.66297	0.03	13	0.25	-1.47508	0.02	19	0.22	-1.26849	0.03	19	0.96	0.133751	0.04	15	0.97	0.207595	0.04	19	0.99	0.169925	0.05	17
EF2715	cytoplasm	50S ribosomal protein L7 L12	x	0.17	-1.74543	0.02	4	0.19	-1.87101	0.02	4	0.16	-1.72792	0.02	2	0.85	-0.0418202	0.06	5	0.77	-0.125531	0.05	5	0.74	-0.249978	0.12	5
EF0220	cytoplasm	30S ribosomal protein S8	x	0.17	-1.74543	0.01	4	0.22	-1.65951	0.02	3	0.16	-1.72792	0.02	2	0.94	0.103378	0.04	9	0.93	0.146841	0.04	7	0.98	0.155278	0.08	9
EF0079	cytoplasm	Phosphocarrier protein HPr	x	0.17	-1.74543	0.03	6	0.19	-1.87101	0.02	8	0.16	-1.72792	0.03	5	0.91	0.0565835	0.07	11	0.94	0.162271	0.06	11	0.96	0.125531	0.07	8
EF2395	cytoplasm	Ribosome recycling factor	x	0.16	-1.83289	0.03	2	0.22	-1.65951	0.01	3					1.09	0.316973	0.05	5	1.09	0.375867	0.18	5
EF2355	cytoplasm	Chaperone protein ClpB	x	0.16	-1.83289	0.05	16	0.2	-1.79701	0.06	6	0.13	-2.02748	0.02	3	0.56	-0.643856	0.11	13	0.42	-1	0.08	16	0.38	-1.2115	0.08	4
EF0820	cytoplasm	50S ribosomal protein L25	x	0.16	-1.83289	0.01	2	0.18	-1.94902	0.02	4	0.15	-1.82103	0.02	2	0.96	0.133751	0.06	5	0.93	0.146841	0.08	3	0.94	0.0951572	0.11	2
EF0105	cytoplasm	Ornithine carbamoyltransferase. catabolic	x	0.16	-1.83289	0.08	3	0.29	-1.26096	0.27	3	0.11	-2.26849	0.01	8	0.75	-0.222392	0.04	6	0.77	-0.125531	0.07	6	0.78	-0.174029	0.03	7
EF0466	cytoplasm	Glucosamine-6-phosphate deaminase	x	0.15	-1.926	0.04	2	0.17	-2.03148	0.03	6	0.14	-1.92057	0.01	4	1.28	0.548789	0.2	4	0.98	0.222392	0.18	3
EF2719	cytoplasm	50S ribosomal protein L11	x	0.15	-1.926	0.03	3	0.19	-1.87101	0.05	3	0.13	-2.02748	0.01	5	0.8	-0.129283	0.04	6	0.81	-0.0524674	0.03	3	0.82	-0.10188	0.03	5
EF1308	cytoplasm	Chaperone protein DnaK	x	0.15	-1.926	0.03	38	0.14	-2.31159	0.03	32	0.14	-1.92057	0.03	23	1.09	0.316973	0.18	46	1.02	0.280108	0.15	44	1.06	0.268489	0.13	42
EF2925	cytoplasm	Cold shock domain family protein	x	0.15	-1.926	0	3	0.23	-1.59538	0.06	3					1.25	0.514573	0.1	4	1.17	0.478047	0.07	4	1.18	0.423211	0.06	3
EF0080	cytoplasm	Gls24 protein	x	0.15	-1.926	0.01	5	0.17	-2.03148	0.01	10	0.15	-1.82103	0.02	9	1.02	0.221214	0.09	15	1.01	0.265894	0.06	11	1.02	0.212994	0.07	7
EF0012	cytoplasm	50S ribosomal protein L9	x	0.14	-2.02554	0.01	4	0.19	-1.87101	0.02	7					1.02	0.221214	0.09	10	0.92	0.131245	0.09	8	1.01	0.19878	0.08	14
EF2633	cytoplasm	60 kDa chaperonin	x	0.14	-2.02554	0.02	32	0.13	-2.4185	0.02	24	0.12	-2.14296	0.01	24	0.92	0.0723508	0.09	36	0.93	0.146841	0.1	30	0.95	0.110424	0.1	36
EF0709	cytoplasm	Gls24 protein	x					0.24	-1.53398	0.06	2	0.14	-1.92057	0	2	0.85	-0.0418202	0.09	3	0.84	0	0.04	3	0.87	-0.0164881	0.17	3
EF3054	lipoprotein	Lipoprotein. putative	x					0.56	-0.311586	0.35	2	0.45	-0.236067	0.29	2	1.32	0.593183	0.42	2	1.69	1.00856	0.13	3	1.46	0.730393	0.11	3
EF2552	cytoplasm	Sua5 YciO YrdC YwlC family protein	x					0.22	-1.65951	0.01	2	0.16	-1.72792	0.08	2	1.1	0.330149	0.03	3	1.08	0.36257	0.01	2	1.11	0.334984	0.02	3
EF2191	cytoplasm	dTDP-4-dehydrorhamnose reductase	x					1.62	1.22091	0.11	4	1.46	1.4619	0.12	4	0.53	-0.723291	0.09	2	0.57	-0.559427	0.04	2
EF0106	cell membrane	Carbamate kinase 1						N15	-10	N15	3	N15	-10	N15	3					0.41	-1.03477	0.08	2
EF0710	cytoplasm	Phosphoenolpyruvate-protein phosphotransferase		0.6	0.0740006	0.02	10	0.54	-0.364054	0.42	5	0.38	-0.479993	0.16	4	1.03	0.235289	0.06	12	0.99	0.237039	0.07	13	1	0.184425	0.06	14
EF1586	cytoplasm	NADH oxidase		1.41	1.30666	0.17	4	1.52	1.12899	0.2	5					0.91	0.0565835	0.2	3
EF1211	cytoplasm	NADH peroxidase		0.39	-0.547488	0.04	8	0.5	-0.475085	0.08	10	0.2	-1.40599	0.02	3	1.08	0.303676	0.07	10	1.09	0.375867	0.09	7	1.03	0.227069	0.14	6
EF0799	extracellular	Autolysin		1.13	0.987289	0.25	2
EF3025	cytoplasm	Ribosomal RNA large subunit methyltransferase H														0.88	0.00822051	0.02	2
EF0231	cytoplasm	30S ribosomal protein S13		0.28	-1.02554	0.04	3					0.18	-1.558	0.02	2	0.98	0.163499	0.14	4	0.85	0.0170735	0.02	3	0.88	0	0.04	5
EF0282	cytoplasm	Enoyl-[acyl-carrier-protein] reductase [NADH] FabI						1.68	1.27338	0.25	2
EF3152	cell membrane	Large-conductance mechanosensitive channel		0.52	-0.13245	0.04	2	0.58	-0.26096	0.01	2	0.6	0.17897	0.01	2	0.81	-0.111361	0.03	2	0.88	0.0671142	0.02	3	0.88	0	0.07	2
EF3126	cytoplasm	DNA-directed RNA polymerase subunit omega														0.8	-0.129283	0.01	2
EF3097	cytoplasm	Ribonuclease 3																						1.16	0.398549	0.19	4
EF3066	cytoplasm	Peptide deformylase														1.12	0.356144	0.07	3
EF3065	cytoplasm	30S ribosomal protein S15																						0.85	-0.0500407	0.06	3
EF2923	cytoplasm	UPF0356 protein										0.21	-1.3356	0	2	0.79	-0.14743	0.18	2					0.78	-0.174029	0.13	2
EF2875	cytoplasm	Acetyl-coenzyme A carboxylase carboxyl transferase subunit alpha		0.83	0.542149	0.13	2	0.86	0.307324	0.03	2
EF2871	cytoplasm	Probable nicotinate-nucleotide adenylyltransferase						0.75	0.109878	0.31	2	0.63	0.249359	0.02	2	0.81	-0.111361	0.08	2
EF2760	cytoplasm	Initiation-control protein YabA		0.46	-0.309328	0.03	2													0.69	-0.283793	0.1	2	0.68	-0.371969	0.07	4
EF2716	cytoplasm	50S ribosomal protein L10		0.28	-1.02554	0.02	7	0.29	-1.26096	0.03	5	0.42	-0.335603	0.06	2	0.72	-0.281286	0.04	7	0.67	-0.326228	0.05	4	0.7	-0.330149	0.06	8
EF2638	cytoplasm	Redox-sensing transcriptional repressor rex 1														0.64	-0.451211	0.02	2
EF2625	cytoplasm	NH(3)-dependent NAD(+) synthetase						0.48	-0.533979	0.04	3	0.37	-0.518467	0.01	3	0.59	-0.568568	0.13	2	0.53	-0.664397	0.08	2	0.61	-0.528694	0.08	4
EF2611	cytoplasm	ATP synthase subunit delta														0.94	0.103378	0.02	5	0.91	0.115477	0.02	2
EF2601	cytoplasm	FMN-dependent NADH-azoreductase		0.49	-0.21818	0.01	2	0.47	-0.564352	0.05	3					0.27	-1.69632	0.05	2
EF2554	cytoplasm	Peptide chain release factor 1		0.45	-0.341037	0.06	2	0.41	-0.761389	0.14	5					0.55	-0.669851	0.02	3	0.51	-0.719892	0.05	2
EF2471	cytoplasm	Arginine-tRNA ligase														0.71	-0.301464	0.08	2
EF2458	cytoplasm	UPF0358 family protein		0.69	0.275634	0.06	2									0.59	-0.568568	0.05	2
EF2412	cytoplasm	Endoribonuclease YbeY														1.02	0.221214	0.13	2
EF2410	cytoplasm	GTPase Era														0.93	0.0879477	0.35	2
EF2398	cytoplasm	30S ribosomal protein S2		0.59	0.049753	0.07	7	0.88	0.340491	0.1	8	0.55	0.0534393	0.1	6	1.02	0.221214	0.11	11	1.22	0.53842	0.29	5	0.93	0.0797272	0.24	3
EF2396	cytoplasm	Uridylate kinase						0.9	0.372912	0.02	2	0.4	-0.405992	0.11	2	0.97	0.148702	0.08	2
EF1983	cytoplasm	Acetate kinase						0.69	-0.0104166	0.05	5	0.52	-0.0274807	0.04	5	0.68	-0.363748	0.05	5	0.73	-0.202493	0.05	2
EF1967	cytoplasm	UPF0340 family protein		0.77	0.433897	0.15	2	1.2	0.78795	0.17	3									0.77	-0.125531	0.01	2	0.83	-0.0843922	0.08	2
EF1962	cytoplasm	Triosephosphate isomerase		0.36	-0.662965	0.03	3	0.57	-0.286051	0.09	5	0.27	-0.973033	0.01	2	1.01	0.207	0.09	6	1.13	0.427862	0.02	3
EF1917	cytoplasm	ATP-dependent Clp protease ATP-binding subunit ClpX										0.53	0	0.19	4
EF1900	cytoplasm	Ribosome maturation factor RimM														0.93	0.0879477	0.02	2
EF1858	cytoplasm	Aspartate 1-decarboxylase														1.52	0.796716	0.17	2
EF1747	cytoplasm	Glycerol-3-phosphate dehydrogenase [NAD(P)+]										0.73	0.461904	0	2	0.74	-0.241758	0.05	2					0.7	-0.330149	0.02	2
EF1694	cytoplasm	30S ribosomal protein S16																		0.91	0.115477	0	2	0.97	0.140481	0	2
EF1646	cytoplasm	ATP-dependent protease ATPase subunit HslU		0.68	0.254573	0.01	2	0.76	0.128986	0	2	0.64	0.27208	0.08	2	1	0.192645	0.06	4	0.86	0.0339473	0.14	2
EF1611	cytoplasm	Probable manganese-dependent inorganic pyrophosphatase						0.95	0.450915	0.04	2	0.52	-0.0274807	0.23	4	0.66	-0.406817	0.06	2					0.72	-0.289507	0.13	2
EF1547	cytoplasm	Cytidylate kinase						1.07	0.622526	0.16	2					0.8	-0.129283	0.02	3	0.77	-0.125531	0.13	4	0.88	0	0.28	4
EF1539	cytoplasm	Segregation and condensation protein B														0.4	-1.12928	0.25	2
EF1382	cytoplasm	Peptidase T		0.39	-0.547488	0.06	5	0.57	-0.286051	0.1	2					1.03	0.235289	0.16	5	0.98	0.222392	0.13	4
EF1379	cytoplasm	Alanine--tRNA ligase		0.88	0.626542	0.43	3	0.4	-0.797013	0.09	2					0.93	0.0879477	0.06	4
EF1310	cytoplasm	Chaperone protein DnaJ		0.8	0.489038	0.32	2	0.81	0.220909	0.21	5	0.58	0.130061	0.07	3	0.92	0.0723508	0.14	6	0.83	-0.017278	0.17	5	0.84	-0.0671142	0.15	2
EF1275	cytoplasm	Ribosome-binding factor A		0.23	-1.30933	0.03	2									1.1	0.330149	0.04	3	1.07	0.34915	0.06	2	0.9	0.0324215	0.29	2
EF1270	cytoplasm	Ribosome maturation factor RimP																						0.89	0.0163018	0.05	2
EF1182	cytoplasm	S-ribosylhomocysteine lyase		0.48	-0.247928	0.04	5	0.47	-0.564352	0.03	3	0.41	-0.370368	0.02	5	0.69	-0.342687	0.05	6	0.66	-0.347923	0.04	4	0.75	-0.230613	0.04	6
EF1171	cytoplasm	50S ribosomal protein L31 type B		0.16	-1.83289	0.06	2									0.85	-0.0418202	0.08	4	0.82	-0.0347654	0.01	2	0.9	0.0324215	0.07	4
EF1165	cytoplasm	UPF0234 family protein														0.71	-0.301464	0.06	5					0.61	-0.528694	0.12	2
EF1133	cytoplasm	2,3,4,5-tetrahydropyridine-2,6-dicarboxylate N-acetyltransferase						0.66	-0.074547	0.27	3
EF0999	cytoplasm	Cell division protein SepF		0.29	-0.974909	0.16	2	0.37	-0.909488	0.03	2					0.71	-0.301464	0.16	2
EF0970	cytoplasm	50S ribosomal protein L27														1.04	0.249229	0.04	2	0.97	0.207595	0.05	2	0.89	0.0163018	0.21	2
EF0968	cytoplasm	50S ribosomal protein L21														0.76	-0.203284	0.03	3	0.81	-0.0524674	0.02	2	0.74	-0.249978	0.01	2
EF0916	cytoplasm	50S ribosomal protein L20																		0.94	0.162271	0.06	4	0.98	0.155278	0.03	3
EF0914	cytoplasm	Translation initiation factor IF-3						1.28	0.881059	0.24	2					0.84	-0.0588937	0.09	2	0.61	-0.46158	0.04	2
EF0880	cytoplasm	Dephospho-CoA kinase														0.76	-0.203284	0.1	3
EF0771	cytoplasm	ATP-dependent Clp protease proteolytic subunit		0.4	-0.510962	0.04	5	0.4	-0.797013	0.06	5	0.46	-0.204358	0.03	2	0.86	-0.0249464	0.12	5	0.86	0.0339473	0.07	4	0.85	-0.0500407	0.2	5
EF0766	cytoplasm	UPF0042 nucleotide-binding protein						1.29	0.892286	0.09	3					0.92	0.0723508	0.05	2
EF0726	cytoplasm	Aspartyl/glutamyl-tRNA(Asn/Gln) amidotransferase subunit B										0.2	-1.40599	0.05	2
EF0725	cytoplasm	Glutamyl-tRNA(Gln) amidotransferase subunit A						2.44	1.8118	0.16	2
EF0663	cytoplasm	Probable transcriptional regulatory protein		0.45	-0.341037	0.39	2	0.2	-1.79701	0	2	0.24	-1.14296	0.09	2	0.94	0.103378	0.02	2	0.91	0.115477	0.01	2
EF0633	cytoplasm	Tyrosine--tRNA ligase 1		0.51	-0.160465	0.19	6	0.43	-0.692676	0.25	6	0.27	-0.973033	0.1	4	1.21	0.467652	0.22	4	1.17	0.478047	0.03	8	1.12	0.347923	0.08	5
EF0463	cytoplasm	Superoxide dismutase		0.6	0.0740006	0.51	2	0.08	-3.11894	0.02	2	0.3	-0.82103	0.32	2	1.28	0.548789	0.06	4	1.26	0.584963	0.06	2
EF0401	cytoplasm	Pyrrolidone-carboxylate peptidase		0.48	-0.247928	0	2	0.5	-0.475085	0.1	3	0.25	-1.08406	0.01	2	0.74	-0.241758	0.03	3	0.66	-0.347923	0	2	0.73	-0.269607	0.02	2
EF0255	cytoplasm	L-lactate dehydrogenase 1		0.22	-1.37346	0.02	3	1.12	0.688414	0.34	6	0.23	-1.20436	0.03	2	3.12	1.83419	0.19	7	3.03	1.85086	0.15	3	2.97	1.75489	0.24	9
EF0234	cytoplasm	50S ribosomal protein L17										0.4	-0.405992	0.11	2	0.89	0.0245223	0.04	4					0.85	-0.0500407	0.07	6
EF0233	cytoplasm	DNA-directed RNA polymerase subunit alpha		0.51	-0.160465	0.03	5	0.54	-0.364054	0.11	8	0.58	0.130061	0.04	8	0.9	0.040642	0.03	8	0.79	-0.0885367	0.12	6	0.88	0	0.02	8
EF0232	cytoplasm	30S ribosomal protein S11		0.77	0.433897	0.14	2									0.93	0.0879477	0.09	2	0.84	0	0.06	2	1.44	0.710493	0.6	2
EF0226	cytoplasm	50S ribosomal protein L15		0.29	-0.974909	0.25	2	0.14	-2.31159	0.02	4	0.08	-2.72792	0	2	0.83	-0.0761717	0.1	6	0.81	-0.0524674	0.01	2	0.87	-0.0164881	0.04	6
EF0224	cytoplasm	30S ribosomal protein S5		0.42	-0.440573	0.05	6	0.57	-0.286051	0.06	8	0.55	0.0534393	0.03	9	1.03	0.235289	0.08	8	0.95	0.177538	0.04	7	0.96	0.125531	0.04	11
EF0223	cytoplasm	50S ribosomal protein L18														0.77	-0.184425	0.02	2	0.76	-0.14439	0.04	4	0.84	-0.0671142	0.01	3
EF0221	cytoplasm	50S ribosomal protein L6		0.15	-1.926	0.01	6	0.16	-2.11894	0.01	6	0.44	-0.268489	0.47	2	0.97	0.148702	0.05	11	0.94	0.162271	0.06	8	0.98	0.155278	0.1	11
EF0218	cytoplasm	50S ribosomal protein L5		0.23	-1.30933	0	2
EF0217	cytoplasm	50S ribosomal protein L24		0.04	-3.83289	0.04	2									0.78	-0.165809	0.04	6	0.64	-0.392317	0.19	5	0.76	-0.211504	0.01	2
EF0216	cytoplasm	50S ribosomal protein L14		0.25	-1.18903	0.01	2					0.28	-0.920566	0.02	4	0.86	-0.0249464	0.01	2	0.78	-0.106915	0.07	2	0.91	0.048363	0.02	3
EF0215	cytoplasm	30S ribosomal protein S17						0.22	-1.65951	0.04	2					0.96	0.133751	0.07	3	0.78	-0.106915	0.07	3	0.84	-0.0671142	0.05	4
EF0212	cytoplasm	30S ribosomal protein S3		0.45	-0.341037	0.23	4	0.78	0.166461	0.06	4	0.51	-0.0554951	0.03	2	0.85	-0.0418202	0.16	4	0.83	-0.017278	0.09	5	0.82	-0.10188	0.1	3
EF0211	cytoplasm	50S ribosomal protein L22										0.24	-1.14296	0.09	2	0.59	-0.568568	0.21	4	0.62	-0.438121	0.06	3	0.71	-0.309684	0.03	4
EF0210	cytoplasm	30S ribosomal protein S19																						0.78	-0.174029	0.02	2
EF0209	cytoplasm	50S ribosomal protein L2		0.68	0.254573	0.08	2	0.54	-0.364054	0.33	2					0.9	0.040642	0.12	2	0.97	0.207595	0.05	10	1.02	0.212994	0.05	4
EF0208	cytoplasm	50S ribosomal protein L23														0.84	-0.0588937	0.03	4					0.83	-0.0843922	0.09	6
EF0207	cytoplasm	50S ribosomal protein L4		0.34	-0.745427	0.08	2	0.69	-0.0104166	0.02	2					0.76	-0.203284	0.11	5	0.83	-0.017278	0.03	3
EF0206	cytoplasm	50S ribosomal protein L3						0.55	-0.337581	0.05	4					0.75	-0.222392	0.05	3	0.82	-0.0347654	0.09	4	0.85	-0.0500407	0.04	4
EF0205	cytoplasm	30S ribosomal protein S10																		0.87	0.0506261	0.08	2
EF0201	cytoplasm	Elongation factor Tu		0.86	0.593375	0.08	21	0.72	0.0509839	0.09	25	0.64	0.27208	0.07	24	0.69	-0.342687	0.05	20	0.69	-0.283793	0.04	18	0.71	-0.309684	0.05	16
EF0200	cytoplasm	Elongation factor G		1.19	1.06193	0.13	9					0.76	0.520007	0.26	6	1.1	0.330149	0.07	7	1	0.251539	0.08	13
EF0199	cytoplasm	30S ribosomal protein S7										0.6	0.17897	0.07	2	1.02	0.221214	0.03	3					1.02	0.212994	0.02	4
EF0198	cytoplasm	30S ribosomal protein S12																		1	0.251539	0.1	4	1.04	0.241008	0.08	6
EF0195	cytoplasm	2,3-bisphosphoglycerate-dependent phosphoglycerate mutase						1.94	1.48097	0.27	3	0.47	-0.173332	0	2	0.81	-0.111361	0.24	3
EF0185	cytoplasm	Phosphopentomutase		0.31	-0.878694	0.04	2	0.38	-0.871014	0.01	3
EF0174	cytoplasm	Deoxyribose-phosphate aldolase		0.26	-1.13245	0.01	5	0.53	-0.391021	0.11	7	0.23	-1.20436	0.03	2	0.72	-0.281286	0.07	6	0.71	-0.24257	0.04	4	0.64	-0.459432	0.08	4
EF0059	cytoplasm	Bifunctional protein GlmU						0.27	-1.36405	0.02	2
EF0014	cytoplasm	Adenylosuccinate synthetase						N14	10	N14	2
EF0008	cytoplasm	Single-stranded DNA-binding protein		0.89	0.642843	0.08	2	1.01	0.53927	0.04	2					0.99	0.178146	0.07	3	0.96	0.192645	0.05	2
EF0104	cytoplasm	Arginine deiminase						0.18	-1.94902	0.13	2	N15	-10	N15	2	0.52	-0.750771	0.1	2	0.55	-0.610958	0.02	2
EF1741	cytoplasm	Catabolite control protein A		0.32	-0.83289	0	2	0.72	0.0509839	0.08	5	0.27	-0.973033	0.02	2	0.94	0.103378	0.06	8	0.94	0.162271	0.04	4	0.95	0.110424	0.06	8
EF2476	cell membrane	Penicillin-binding protein 4		3.41	2.58074	0.61	8
EF3060	cell membrane	Secreted lipase		0.69	0.275634	0.07	7	0.91	0.388854	0.51	3	0.53	0	0.25	5	1.39	0.66773	0.3	8	1.66	0.982722	0.1	7	1.66	0.915608	0.27	9
EF0517	cytoplasm	2-dehydropantoate 2-reductase						7.93	3.51224	0.46	3
EF1002	cytoplasm	Cell division protein DivIVA		0.48	-0.247928	0.04	17	0.5	-0.475085	0.02	24	0.46	-0.204358	0.03	23	0.62	-0.497015	0.03	19	0.6	-0.485427	0.03	19	0.64	-0.459432	0.05	7
EF0577	lipoprotein	Adhesion lipoprotein (Manganese/iron ABC transporter substrate-binding protein)						1.09	0.649243	0.1	9	1.1	1.05344	0.05	6	0.99	0.178146	0.03	2	0.83	-0.017278	0.29	3	0.98	0.155278	0.08	6
EF0521	cytoplasm	Choloylglycine hydrolase						1.15	0.726549	0.02	2					0.92	0.0723508	0.07	6					0.99	0.169925	0.05	4
EF1562	cytoplasm	Phospho-2-dehydro-3-deoxyheptonate aldolase						3.16	2.18484	0.22	2					1.4	0.678072	0.11	2
EF2739	cytoplasm	Alkyl hydroperoxide reductase, C subunit		0.95	0.736966	0.05	7	0.79	0.18484	0.07	8	0.76	0.520007	0.05	7	0.86	-0.0249464	0.12	8	0.83	-0.017278	0.03	6	0.84	-0.0671142	0.09	6
EFA0003	extracellular	TraC protein														12.7	3.8594	7.95	2
EF1789	cell membrane	SPFH domain-containing protein/band 7 family protein																		1.21	0.526546	0.49	2
EF1683	cytoplasm	Lipase/Acylhydrolase, putative						1.34	0.947148	0.04	3	1.36	1.35954	0.05	2	0.56	-0.643856	0.12	2					0.62	-0.505235	0.09	6
EF0283	cytoplasm	3-oxoacyl-[acyl-carrier-protein] synthase 2		0.51	-0.160465	0.27	2	0.62	-0.164745	0.57	2
EF3330	cytoplasm	Jag protein, putative						0.32	-1.11894	0.01	3	0.25	-1.08406	0.04	3	0.68	-0.363748	0.05	2	1.13	0.427862	0.51	2	0.74	-0.249978	0.03	3
EF3299	cytoplasm	ATPase, ParA family										0.79	0.57586	0.05	2
EF3295	cell membrane	Uncharacterized protein						0.47	-0.564352	0.07	2
EF3293	cytoplasm	Inosine-5'-monophosphate dehydrogenase		1.31	1.20053	0.21	4	2.09	1.58842	1.28	4
EF3289	cytoplasm	DNA-binding response regulator		0.47	-0.278301	0.06	4	0.63	-0.141661	0.04	4					0.68	-0.363748	0.06	4	0.66	-0.347923	0.05	2	0.62	-0.505235	0.12	2
EF3270	cytoplasm	Glutathione reductase						1.54	1.14785	0.24	2
EF3257	cell membrane	Oxidoreductase, pyridine nucleotide-disulfide family																		1.83	1.12338	0.11	2	1.4	0.669851	0.02	2
EF3233	cytoplasm	Dps family protein		0.16	-1.83289	0.06	2	0.4	-0.797013	0.03	3	0.43	-0.301656	0.08	3	1.22	0.479526	0.18	5	1.09	0.375867	0.34	2	1.25	0.506353	0.28	4
EF3206	lipoprotein	Adhesion lipoprotein (Zinc ABC transporter substrate-binding protein)		2.37	2.05585	0.18	3
EF3178	cytoplasm	Peptidase, M20/M25/M40 family (Succinyl-diaminopimelate desuccinylase)						0.37	-0.909488	0.03	5					1.69	0.949668	0.23	3
EF3149	cytoplasm	Conserved domain protein		1.13	0.987289	1.01	3	0.6	-0.21205	0.02	4	0.67	0.338169	0.05	4	0.49	-0.836501	0.05	4	0.49	-0.777608	0.02	2	0.5	-0.815575	0.03	4
EF3121	cytoplasm	Protein phosphatase 2C										0.36	-0.557995	0.04	2
EF3114	cytoplasm	DAK2 domain protein		0.73	0.356935	0.12	6					0.67	0.338169	0.06	3	0.94	0.103378	0.07	3	0.8	-0.0703893	0.07	3	0.88	0	0.03	2
EF3106	lipoprotein	Peptide ABC transporter peptide-binding protein		2.27	1.99366	0.1	6									5.44	2.63625	0.43	3	5.25	2.64386	0.15	3	6.05	2.78136	0.89	3
EF3094	cytoplasm	Signal recognition particle receptor FtsY		0.45	-0.341037	0.08	4									0.83	-0.0761717	0.06	4
EF3086	cytoplasm	Uncharacterized protein						0.25	-1.47508	0.09	2					1.14	0.381679	0.44	2
EF3028	cytoplasm	Putative tRNA-binding domain protein														0.78	-0.165809	0.03	3	0.79	-0.0885367	0.01	2	0.72	-0.289507	0.1	3
EF2914	cytoplasm	Transcription elongation factor GreA		0.27	-1.078	0	3	0.3	-1.21205	0.02	4	0.26	-1.02748	0	2	0.64	-0.451211	0.03	4
EF2911	cytoplasm	DNA-binding response regulator, LuxR family																		0.49	-0.777608	0.05	2
EF2909	cytoplasm	HesB-like protein						0.22	-1.65951	0.04	2					0.92	0.0723508	0.03	3	0.81	-0.0524674	0.1	2
EF2898	cytoplasm	Peptidyl-prolyl cis-trans isomerase						0.37	-0.909488	0.01	3	0.34	-0.640458	0.01	2	1.01	0.207	0.09	2
EF2888	cytoplasm	Uncharacterized protein														0.68	-0.363748	0.08	2
EF2886	cytoplasm	Transcriptional regulator, MarR family														0.66	-0.406817	0.09	3	0.67	-0.326228	0.02	2	0.62	-0.505235	0.01	2
EF2884	cytoplasm	Acyl carrier protein (ACP)														0.72	-0.281286	0.05	2					0.85	-0.0500407	0.16	2
EF2879	cytoplasm	Acetyl-CoA carboxylase, biotin carboxyl carrier protein		0.84	0.559427	0.06	2	0.72	0.0509839	0.05	5	0.54	0.026967	0.06	4	0.92	0.0723508	0.08	5	0.92	0.131245	0.03	3	0.88	0	0.03	3
EF2857	cell membrane	Penicillin-binding protein 2B		2.36	2.04975	0.14	2
EF2763	cytoplasm	Uncharacterized protein										0.64	0.27208	0.06	2	1.02	0.221214	0.32	2
EF2744	cytoplasm	Peptidase, M42 family										1.59	1.58496	0.12	2									1.14	0.373458	0.36	2
EF2728	lipoprotein	Lipoprotein, putative		2.44	2.09785	0.4	3	2.36	1.7637	0.53	4					0.48	-0.866249	0.03	2
EF2698	cytoplasm	Tellurite resistance protein		0.44	-0.373458	0.02	8	0.45	-0.627088	0.04	12	0.5	-0.0840643	0.03	6	1.08	0.303676	0.04	9	1.14	0.440573	0.07	6	1	0.184425	0.13	8
EF2694	cytoplasm	MTA/SAH nucleosidase		0.82	0.524662	0.03	2	0.95	0.450915	0.47	4	1.1	1.05344	0.03	3	0.86	-0.0249464	0.03	2	0.91	0.115477	0.09	3
EF2667	cytoplasm	Copper homeostasis protein						0.32	-1.11894	0.13	2
EF2654	cytoplasm	Alcohol dehydrogenase, zinc-containing						0.46	-0.595379	0.02	2					0.82	-0.0936591	0.25	2
EF2644	cytoplasm	Diacylglycerol kinase catalytic domain protein		0.67	0.233199	0.04	2	0.65	-0.0965733	0.03	7	0.56	0.0794345	0.03	6	0.73	-0.261387	0.04	3	0.77	-0.125531	0.05	3
EF2603	cytoplasm	PTS system, IIA component														1.14	0.381679	0.05	2
EF2591	cytoplasm	Glyoxalase family protein		0.15	-1.926	0	2	0.74	0.0905123	0.14	2					1.16	0.40677	0.07	6	1.13	0.427862	0.16	4
EF2556	lipoprotein	Fumarate reductase flavoprotein subunit						N14	10	N14	7					3	1.77761	3.2	2
EF2500	cytoplasm	GcvH family protein														1.62	0.888639	0.06	2
EF2479	cell membrane	Uncharacterized protein		0.48	-0.247928	0	2
EF2450	cell membrane	PDZ domain protein						1.61	1.21198	0.77	3					0.88	0.00822051	0.29	2					0.61	-0.528694	0.02	6
EF2445	cytoplasm	2-dehydropantoate 2-reductase						1.49	1.10023	0.03	2					0.77	-0.184425	0.11	2
EF2438	cytoplasm	PTS system IIA component														0.89	0.0245223	0.02	3
EF2424	cytoplasm	Pyrroline-5-carboxylate reductase						1.72	1.30732	0.12	2
EF2421	cytoplasm	Threonine synthase						0.97	0.480972	0.04	2
EF2394	cytoplasm	ABC transporter, ATP-binding protein						0.44	-0.659509	0.01	2
EF2373	cell membrane	Uncharacterized protein						1.2	0.78795	0.06	2					0.56	-0.643856	0.06	4
EF2369	cytoplasm	Uncharacterized protein		0.38	-0.584963	0.06	2									0.88	0.00822051	0.02	3	0.9	0.0995357	0.08	2	0.97	0.140481	0.22	2
EF2361	cytoplasm	Adenylosuccinate lyase						4.14	2.57455	0.59	2
EF2201	cytoplasm	Flavodoxin						0.46	-0.595379	0.12	2	0.41	-0.370368	0.05	3
EF2200	cytoplasm	Methionine aminopeptidase						1.37	0.979091	0.12	2
EF2192	cytoplasm	dTDP-glucose 4,6-dehydratase										1.63	1.62081	0.11	2
EF2071	cytoplasm	Uncharacterized protein						0.26	-1.4185	0.03	2					1.04	0.249229	0.04	3					1	0.184425	0.13	5
EF1982	cytoplasm	Universal stress protein										0.79	0.57586	0.03	3	0.95	0.118644	0.35	3					0.95	0.110424	0.06	2
EF1964	cytoplasm	Glyceraldehyde 3-phosphate dehydrogenase		0.97	0.767023	0.22	6	1.79	1.36487	0.21	10	1.08	1.02697	0.08	15	1.2	0.455679	0.14	10	1.18	0.490326	0.14	6	1.18	0.423211	0.05	11
EF1936	cytoplasm	Uncharacterized protein		0.64	0.16711	0.04	6	0.69	-0.0104166	0.03	3	0.56	0.0794345	0.01	4	0.8	-0.129283	0.13	5	0.79	-0.0885367	0.06	5	0.72	-0.289507	0.05	3
EF1918	cytoplasm	6-phosphogluconolactonase										0.36	-0.557995	0.06	2
EF1796	lipoprotein	Lipoprotein, putative		0.8	0.489038	0.1	5	0.91	0.388854	0.08	6	0.92	0.795642	0.12	6	0.8	-0.129283	0.15	3					0.4	-1.1375	0.33	2
EF1794	cytoplasm	Uncharacterized protein						0.15	-2.21205	0.03	2					1.19	0.443607	0.14	4	1.06	0.335603	0.15	2	1.08	0.295456	0.21	2
EF1752	cell membrane	PspC domain-containing protein		0.57	0	0.08	2	0.68	-0.0314782	0.01	2									0.49	-0.777608	0.04	2	0.47	-0.904843	0.05	5
EF1746	extracellular	UTP-glucose-1-phosphate uridylyltransferase						0.28	-1.31159	0.06	4	0.32	-0.72792	0.03	3	0.87	-0.00826762	0.07	4					0.73	-0.269607	0.16	5
EF1745	cell membrane	Uncharacterized protein		0.29	-0.974909	0.01	4	0.33	-1.07455	0.04	2	0.27	-0.973033	0.03	2	0.79	-0.14743	0.04	4	0.88	0.0671142	0.09	3	0.88	0	0.13	4
EF1743	cytoplasm	Proline dipeptidase										1.27	1.26076	0.05	2
EF1705	extracellular	Phosphate-binding protein		0.82	0.524662	0.3	2	1.37	0.979091	0.08	3	1.39	1.39102	0.06	4
EF1692	cytoplasm	Uncharacterized protein														0.77	-0.184425	0.07	2	0.82	-0.0347654	0.07	2
EF1690	cytoplasm	Oxidoreductase, short-chain dehydrogenase/reductase family						1.35	0.957875	0.11	2	1.56	1.55748	0.05	2
EF1684	cytoplasm	DegV family protein						2.03	1.54639	0.14	2
EF1682	cell membrane	Uncharacterized protein		1.28	1.16711	0.09	5	1.29	0.892286	0.16	4					0.82	-0.0936591	0.13	7	0.81	-0.0524674	0.05	3	0.84	-0.0671142	0.01	3
EF1679	cell membrane	Carboxyl-terminal protease		1.92	1.75207	0.25	2	3.75	2.43181	1.53	2
EF1671	cytoplasm	Oxidoreductase, zinc-binding														1.39	0.66773	0.06	2	1.23	0.550197	0.01	2	1.44	0.710493	0.25	5
EF1667	cytoplasm	Short chain dehydrogenase						0.4	-0.797013	0.02	2					1.32	0.593183	0.16	2	1.19	0.5025	0.08	2
EF1645	cytoplasm	GTP-sensing transcriptional pleiotropic repressor CodY						0.75	0.109878	0.05	5					0.98	0.163499	0.13	4
EF1616	cytoplasm	CoA-binding domain protein														1.3	0.571157	0.1	2
EF1583	extracellular	N-acetylmuramoyl-L-alanine amidase						13.86	4.31777	1.29	2
EF1570	cytoplasm	DegV family protein						0.7	0.0103419	0.12	2
EF1536	cell membrane	Cell surface hydrolase						2.61	1.90896	0.05	2
EF1526	cytoplasm	Glyceraldehyde 3-phosphate dehydrogenase		0.82	0.524662	0.04	7	1.08	0.635946	0.19	8	1	0.915936	0.08	9	1.4	0.678072	0.15	5	1.27	0.596367	0.08	6	1.26	0.517848	0.09	4
EF1524	cytoplasm	Uncharacterized protein														1.03	0.235289	0.06	3	1.06	0.335603	0.24	3
EF1405	cytoplasm	Thioredoxin		0.67	0.233199	0.19	2	0.56	-0.311586	0.19	2					1.13	0.368968	0.11	2	0.92	0.131245	0.11	2	1.08	0.295456	0.03	2
EF1368	cytoplasm	Uncharacterized protein						0.81	0.220909	0.03	3	0.81	0.61193	0.11	6	0.94	0.103378	0.13	2	0.84	0	0.03	2	0.88	0	0.07	5
EF1361	cytoplasm	Dihydroxyacetone kinase family protein																		0.84	0	0	2
EF1356	cytoplasm	Dihydrolipoyl dehydrogenase		0.57	0	0.07	18	0.6	-0.21205	0.07	19	0.74	0.481533	0.08	17	0.5	-0.807355	0.04	23	0.5	-0.748461	0.03	15	0.51	-0.787006	0.04	18
EF1345	lipoprotein	Sugar ABC transporter sugar-binding protein														N14	10	N14	2
EF1317	cytoplasm	N-acetylglucosamine-6-phosphate deacetylase						1.31	0.914482	0.01	2	0.92	0.795642	0.09	2	0.78	-0.165809	0.06	2
EF1291	cytoplasm	Phage protein						N14	10	N14	3
EF1286	cytoplasm	Phage protein														4.11	2.23178	0.44	2					4.72	2.42321	0.07	2
EF1285	cytoplasm	Major tail protein		1.02	0.839535	0.07	2	1.1	0.662419	0.25	2					3.49	1.99587	0.12	2					4.24	2.26849	0.58	2
EF1271	cytoplasm	N utilization substance protein A						0.67	-0.0528519	0.32	3													0.94	0.0951572	0.03	2
EF1264	cell membrane	Sulfatase						N14	10	N14	9
EF1250	cell membrane	Uncharacterized protein						0.59	-0.236298	0.04	5	0.66	0.316474	0.04	3	0.54	-0.696324	0.1	4					0.65	-0.437064	0.01	2
EF1221	lipoprotein	Spermidine/putrescine ABC transporter spermidine/putrescine-binding protein						N14	10	N14	6
EF1214	cytoplasm	Alpha-acetolactate decarboxylase		0.12	-2.24793	0.01	2	0.17	-2.03148	0.04	2	0.17	-1.64046	0.01	2	0.41	-1.09366	0.05	3	0.34	-1.30485	0.09	2
EF1196	cell membrane	Uncharacterized protein						1.16	0.73904	0.15	2					0.81	-0.111361	0.17	3
EF1167	cytoplasm	Fructose-bisphosphate aldolase		0.5	-0.189034	0.2	5	0.95	0.450915	0.21	6	0.35	-0.598637	0.07	6	1.14	0.381679	0.2	5	1.13	0.427862	0.27	4	1.07	0.282035	0.15	2
EF1151	cytoplasm	Cell cycle protein GpsB						1.02	0.553484	0.08	4	0.56	0.0794345	0.07	2	0.88	0.00822051	0.22	4
EF1145	cytoplasm	Uncharacterized protein														0.84	-0.0588937	0.16	4
EF1140	cytoplasm	Lactoylglutathione lyase						0.12	-2.53398	0.01	2					0.45	-0.959358	0.11	2					1.02	0.212994	0.92	2
EF1119	lipoprotein	Amino acid ABC transporter amino acid-binding protein		1.42	1.31686	0.14	8	1.3	0.903427	0.09	13	1.46	1.4619	0.06	7	1.31	0.582212	0.22	11	1.4	0.736966	0.23	5
EF1093	cell wall	Cell wall surface anchor family protein		1.9	1.73697	0.09	5	2.07	1.57455	0.18	3
EF1050	cytoplasm	DNA-binding response regulator		0.69	0.275634	0.15	3	1.58	1.18484	0.35	3					1.09	0.316973	0.09	5	1.03	0.294183	0.03	3	0.97	0.140481	0	2
EF1049	cytoplasm	6-phosphogluconate dehydrogenase, decarboxylating						2.42	1.79992	0.52	2
EF1047	cytoplasm	Uncharacterized protein										0.54	0.026967	0.06	3	0.72	-0.281286	0.12	3	0.73	-0.202493	0.15	2
EF1046	cytoplasm	Pyruvate kinase		0.91	0.674905	0.05	17	1.57	1.17568	0.51	6					1.1	0.330149	0.12	15	1.12	0.415037	0.06	17	1.11	0.334984	0.06	14
EF0976	cytoplasm	Uncharacterized protein		0.69	0.275634	0.07	2					0.86	0.698344	0.09	2					0.95	0.177538	0.13	2
EF0973	cytoplasm	Proline dipeptidase										1.34	1.33817	0.28	2
EF0945	cytoplasm	Acetyltransferase														0.72	-0.281286	0.21	2	0.71	-0.24257	0.06	2
EF0934	cytoplasm	Hydrolase, TatD family						1.71	1.29891	0.15	2	1.64	1.62963	0.06	3
EF0907	lipoprotein	Peptide ABC transporter peptide-binding protein		1.42	1.31686	0.87	28	3.67	2.4007	1.81	23	3.82	2.84951	1.76	18	1.97	1.17084	0.18	25	1.96	1.22239	0.11	15	1.99	1.17719	0.21	28
EF0884	cytoplasm	Uncharacterized protein																						0.87	-0.0164881	0.06	3
EF0865	cytoplasm	Glycine betaine/carnitine/choline transporter, ATP-binding protein		0.71	0.316857	0.18	2	0.8	0.202987	0.11	3	0.74	0.481533	0.08	7	0.95	0.118644	0.17	2	0.7	-0.263034	0.43	2
EF0807	lipoprotein	Pheromone binding protein, putative		5.45	3.25722	0.07	2
EF0804	lipoprotein	Amino acid ABC transporter amino acid-binding protein						1.79	1.36487	0.21	2
EF0760	cytoplasm	Amino acid ABC transporter ATP-binding protein		0.52	-0.13245	0.06	2	0.45	-0.627088	0.04	6	0.48	-0.142958	0.1	3	0.71	-0.301464	0.04	2	0.74	-0.182864	0.06	2	0.81	-0.119582	0.1	2
EF0706	cytoplasm	ATP-dependent Clp protease, ATP-binding subunit ClpE		0.44	-0.373458	0.05	10	0.36	-0.949016	0.12	2	0.43	-0.301656	0.1	6	0.64	-0.451211	0.22	5	0.58	-0.534336	0.22	4	0.75	-0.230613	0.09	2
EF0684	cytoplasm	Cmp-binding protein						2.36	1.7637	0.38	2
EF0637	lipoprotein	Uncharacterized protein		1.18	1.04975	0.08	4	1.21	0.799922	0.14	4	2.35	2.1486	1.63	2	1.05	0.263034	0.06	3	1.12	0.415037	0.06	3	0.92	0.0641303	0.28	2
EF0475	cytoplasm	Ferrous iron transport protein A														0.75	-0.222392	0.08	2
EF0468	cell membrane	LemA family protein		1.16	1.02509	0.21	3	1.24	0.835255	0.1	4	0.87	0.715023	0.35	2	1.15	0.394279	0.11	7					1.25	0.506353	0.25	6
EF0443	extracellular	LysM domain protein		0.53	-0.10497	0.01	3	0.55	-0.337581	0.04	5	0.56	0.0794345	0.03	3	0.58	-0.59323	0.02	4	0.61	-0.46158	0.02	2
EF0302	cytoplasm	Aminopeptidase C						1.83	1.39676	0.14	2
EF0290	cytoplasm	Cystathionine beta-lyase						N14	10	N14	2
EF0274	cell membrane	Uncharacterized protein		1.37	1.26514	0.15	2	1.76	1.34049	0	2					1.2	0.455679	0.1	2
EF0265	cell membrane	ATP-dependent zinc metalloprotease FtsH						0.56	-0.311586	0.61	2
EF0262	cytoplasm	S1 RNA-binding domain protein		0.19	-1.58496	0.03	2	0.2	-1.79701	0.01	2	N15	-10	N15	2	1.12	0.356144	0.08	6					1.06	0.268489	0.16	3
EF0247	cell membrane	Amino acid ABC transporter amino acid-binding/permease		1.49	1.38628	0.23	2
EF0202	cytoplasm	Phosphomethylpyrimidine kinase						N14	10	N14	2
EF0188	extracellular	Iron compound ABC transporter substrate-binding protein		2.51	2.13865	0.32	2	2.39	1.78193	0.22	9	2.31	2.12383	0.08	4	0.09	-3.28129	0.01	2
EF0177	lipoprotein	Basic membrane protein		1.49	1.38628	0.54	14	1.21	0.799922	0.17	13	0.86	0.698344	0.03	16	0.86	-0.0249464	0.07	10	0.86	0.0339473	0.09	8	1	0.184425	0.13	16
EF0077	cell membrane	hypothetical protein														0.72	-0.281286	0.1	3	0.77	-0.125531	0	2	0.73	-0.269607	0.04	2
EF0076	cytoplasm	Short chain dehydrogenase/reductase										0.3	-0.82103	0.02	3					1.24	0.561879	0.24	2
EF0041	cell membrane	PIN domain protein																						0.96	0.125531	0.08	3
EF0022	cell membrane	PTS system mannose-specific IID component										0.59	0.154723	0.01	2					1.27	0.596367	0.09	2
EF0002	cytoplasm	DNA polymerase III subunit beta						4.98	2.84106	2.31	2					1.41	0.68834	0.36	3
a Transmembrane domains were predicted with the TMHMM 2.0 algorithm [XY]. Lipoproteins were classified according to Reffuveille et al. [25]. For predicition of cell wall, cytoplasmatic and extracellular proteins Locate P was used [XYZ].
b T-Tests were performed using the TMEV Suite [ABC]
[XY] Krogh, A.; Larsson, B.; von Heijne, G.; Sonnhammer, E. L. Predict- ing transmembrane protein topology with a hidden Markov model: application to complete genomes. J. Mol. Biol. 2001, 305, 567–80
[XYZ] LocateP DataBase © 2007-2012 by Miaomiao Zhou
[ABC] Saeed AI, Sharov V, White J, Li J, Liang W, Bhagabati N, Braisted J, Klapa M, Currier T, Thiagarajan M, Sturn A, Snuffin M, Rezantsev A, Popov D, Ryltsov A, Kostukovich E, Borisovsky I, Liu Z, Vinsavich A, Trush V, Quackenbush J. TM4: a free, open-source system for microarray data management and analysis. Biotechniques. 2003 Feb;34(2):374-8.

## Sheet: WT_1
accession	# peptides identified	ratio 14N/15N	Standard deviation	# peptides used for quantification
sp|Q835R7|DNAK_ENTFA	59	1.09	0.18	46
sp|Q93EU6|CH60_ENTFA	42	0.92	0.09	36
tr|Q834B6|Q834B6_ENTF	36	0.51	0.04	32
sp|Q831V0|EFTS_ENTFA	30	0.91	0.05	27
tr|Q837D6|Q837D6_ENTF	33	1.97	0.18	25
tr|Q835M2|Q835M2_ENTF	26	0.47	0.03	23
tr|Q835M1|Q835M1_ENTF	26	0.5	0.04	23
sp|Q9K596|ENO_ENTFA	24	1.03	0.06	22
sp|Q837Y9|PRSA_ENTFA	24	0.66	0.03	21
tr|Q82Z23|Q82Z23_ENTF	26	2.67	0.29	20
tr|H7C6X6|H7C6X6_ENTF	22	1.67	0.08	20
sp|Q839G8|EFTU_ENTFA	23	0.69	0.05	20
tr|H7C713|H7C713_ENTF	22	0.62	0.03	19
sp|Q837W3|TIG_ENTFA	18	0.7	0.11	17
tr|Q839X9|Q839X9_ENTF	17	0.96	0.04	15
tr|Q839S6|Q839S6_ENTF	17	1.02	0.09	15
tr|Q836R2|Q836R2_ENTF	17	1.1	0.12	15
tr|Q834C4|Q834C4_ENTF	16	0.85	0.07	15
tr|Q82ZM6|Q82ZM6_ENTF	22	0.65	0.04	15
tr|Q82Z24|Q82Z24_ENTF	18	1.62	0.11	15
sp|O08439|FTSZ_ENTFA	17	0.91	0.08	15
tr|Q82ZJ4|Q82ZJ4_ENTF	14	0.57	0.04	14
tr|Q835M3|Q835M3_ENTF	16	0.44	0.05	13
sp|Q831Y7|CLPB_ENTFA	17	0.56	0.11	13
sp|P23530|PT1_ENTFA	13	1.03	0.06	12
tr|Q839S7|Q839S7_ENTF	13	0.91	0.07	11
tr|Q836J2|Q836J2_ENTF	13	1.31	0.22	11
tr|Q835M4|Q835M4_ENTF	13	0.44	0.04	11
tr|Q834T5|Q834T5_ENTF	14	0.76	0.05	11
tr|Q834B0|Q834B0_ENTF	12	0.68	0.08	11
sp|Q839E9|RL6_ENTFA	11	0.97	0.05	11
sp|Q833I9|PGK_ENTFA	15	0.99	0.08	11
sp|Q831U9|RS2_ENTFA	12	1.02	0.11	11
sp|Q831A5|ATPB_ENTFA	12	0.81	0.04	11
sp|Q831A1|ATPF_ENTFA	12	0.85	0.16	11
tr|Q839I8|Q839I8_ENTF	14	0.86	0.07	10
tr|Q837H6|Q837H6_ENTF	12	1.41	0.09	10
tr|Q834S3|Q834S3_ENTF	11	0.93	0.03	10
tr|Q833I8|Q833I8_ENTF	11	1.2	0.14	10
sp|Q839Y6|RL9_ENTFA	12	1.02	0.09	10
sp|Q836A6|LYAT_ENTFA	10	0.7	0.06	10
sp|Q831A3|ATPA_ENTFA	11	0.84	0.05	10
sp|Q830Q6|RL1_ENTFA	12	0.88	0.04	10
sp|P37062|NAPE_ENTFA	11	1.08	0.07	10
tr|Q839I9|Q839I9_ENTF	10	0.78	0.07	9
tr|Q837S0|Q837S0_ENTF	9	0.83	0.09	9
tr|Q830S4|Q830S4_ENTF	10	1.08	0.04	9
sp|Q839F0|RS8_ENTFA	11	0.94	0.04	9
tr|Q838A2|Q838A2_ENTF	10	1	0.04	8
tr|Q836H3|Q836H3_ENTF	9	1.45	0.06	8
tr|Q834H5|Q834H5_ENTF	9	0.63	0.19	8
tr|Q834A6|Q834A6_ENTF	10	1.01	0.11	8
tr|Q831T4|Q831T4_ENTF	9	0.96	0.06	8
tr|Q82ZZ4|Q82ZZ4_ENTF	9	1.98	0.18	8
tr|H7C7A0|H7C7A0_ENTF	8	0.86	0.12	8
tr|H7C6Z0|H7C6Z0_ENTF	11	1.39	0.3	8
tr|H7C6V6|H7C6V6_ENTF	8	0.94	0.06	8
sp|Q839E7|RS5_ENTFA	10	1.03	0.08	8
sp|Q839D9|RPOA_ENTFA	11	0.9	0.03	8
sp|Q836R3|K6PF_ENTFA	10	0.91	0.06	8
tr|Q838J4|Q838J4_ENTF	8	1.02	0.06	7
tr|Q838I0|Q838I0_ENTF	9	1.15	0.11	7
tr|Q836K0|Q836K0_ENTF	8	0.49	0.09	7
tr|Q836C4|Q836C4_ENTF	7	0.71	0.06	7
tr|Q836C2|Q836C2_ENTF	7	0.78	0.04	7
tr|Q834U8|Q834U8_ENTF	12	0.55	0.02	7
tr|Q834Q6|Q834Q6_ENTF	7	0.8	0.09	7
tr|Q834H0|Q834H0_ENTF	7	0.82	0.13	7
tr|Q832R3|Q832R3_ENTF	8	0.62	0.14	7
tr|Q830P6|Q830P6_ENTF	8	1.28	0.11	7
tr|Q820A8|Q820A8_ENTF	12	0.59	0.09	7
tr|H7C6X9|H7C6X9_ENTF	8	0.77	0.04	7
sp|Q839G9|EFG_ENTFA	10	1.1	0.07	7
sp|Q839C1|LDH1_ENTFA	8	3.12	0.19	7
sp|Q831A6|ATPE_ENTFA	7	1	0.06	7
sp|Q830Q7|RL10_ENTFA	7	0.72	0.04	7
tr|Q839B4|Q839B4_ENTF	8	1.12	0.08	6
tr|Q837R1|Q837R1_ENTF	6	1.05	0.05	6
tr|Q836Z4|Q836Z4_ENTF	7	0.63	0.1	6
tr|Q831C0|Q831C0_ENTF	7	1.16	0.07	6
tr|Q82ZH5|Q82ZH5_ENTF	8	0.77	0.11	6
tr|H7C725|H7C725_ENTF	6	0.92	0.07	6
sp|Q839Q5|OTCC_ENTFA	7	0.75	0.04	6
sp|Q839J1|DEOC_ENTFA	8	0.72	0.07	6
sp|Q839F3|RL24_ENTFA	6	0.78	0.04	6
sp|Q839E5|RL15_ENTFA	8	0.83	0.1	6
sp|Q839E3|KAD_ENTFA	6	0.79	0.11	6
sp|Q836D3|LUXS_ENTFA	7	0.69	0.05	6
sp|Q835R5|DNAJ_ENTFA	6	0.92	0.14	6
sp|Q833J0|TPIS_ENTFA	6	1.01	0.09	6
sp|Q831A4|ATPG_ENTFA	8	0.95	0.11	6
sp|Q830Q5|RL11_ENTFA	6	0.8	0.04	6
sp|Q830C3|Y2866_ENTFA	6	0.98	0.1	6
tr|Q837W9|Q837W9_ENTF	7	0.64	0.22	5
tr|Q836Q8|Q836Q8_ENTF	5	1.09	0.09	5
tr|Q836E7|Q836E7_ENTF	6	1.14	0.2	5
tr|Q834V5|Q834V5_ENTF	5	1.4	0.15	5
tr|Q833L1|Q833L1_ENTF	6	0.8	0.13	5
tr|Q831K8|Q831K8_ENTF	5	0.99	0.06	5
tr|Q830W2|Q830W2_ENTF	6	0.48	0.05	5
tr|Q830B2|Q830B2_ENTF	5	0.92	0.08	5
tr|Q82Z45|Q82Z45_ENTF	5	1.22	0.18	5
sp|Q839G3|RL4_ENTFA	5	0.76	0.11	5
sp|Q837R0|CLPP_ENTFA	6	0.86	0.12	5
sp|Q837L6|RL25_ENTFA	7	0.96	0.06	5
sp|Q836E9|Y1165_ENTFA	5	0.71	0.06	5
sp|Q835J5|PEPT_ENTFA	5	1.03	0.16	5
sp|Q833H0|ACKA_ENTFA	5	0.68	0.05	5
sp|Q831V2|RRF_ENTFA	6	1.09	0.05	5
sp|Q831G0|UPP_ENTFA	6	0.74	0.07	5
sp|Q831A2|ATPD_ENTFA	5	0.94	0.02	5
sp|Q830Q8|RL7_ENTFA	5	0.85	0.06	5
sp|P52329|RPOD_ENTFA	5	0.94	0.03	5
tr|Q838K3|Q838K3_ENTF	4	0.58	0.02	4
tr|Q836G7|Q836G7_ENTF	4	0.84	0.16	4
tr|Q836G2|Q836G2_ENTF	4	0.88	0.22	4
tr|Q835W9|Q835W9_ENTF	4	0.54	0.1	4
tr|Q834K8|Q834K8_ENTF	5	0.38	0.03	4
tr|Q834K5|Q834K5_ENTF	4	0.98	0.13	4
tr|Q834C3|Q834C3_ENTF	4	0.79	0.04	4
tr|Q834C2|Q834C2_ENTF	4	0.87	0.07	4
tr|Q833X9|Q833X9_ENTF	4	1.19	0.14	4
tr|Q831X2|Q831X2_ENTF	5	0.56	0.06	4
tr|Q82ZY3|Q82ZY3_ENTF	4	0.64	0.03	4
tr|Q82ZX2|Q82ZX2_ENTF	5	1.25	0.1	4
tr|Q82ZW5|Q82ZW5_ENTF	5	0.88	0.09	4
tr|Q82ZG3|Q82ZG3_ENTF	4	0.83	0.06	4
tr|Q82ZB7|Q82ZB7_ENTF	4	0.49	0.05	4
tr|Q82YZ1|Q82YZ1_ENTF	4	0.68	0.06	4
sp|Q839G2|RL23_ENTFA	5	0.84	0.03	4
sp|Q839F9|RL22_ENTFA	4	0.59	0.21	4
sp|Q839F8|RS3_ENTFA	5	0.85	0.16	4
sp|Q839D8|RL17_ENTFA	4	0.89	0.04	4
sp|Q838Z5|EFP_ENTFA	5	0.77	0.02	4
sp|Q838I4|SODM_ENTFA	5	1.28	0.06	4
sp|Q838D7|SYY1_ENTFA	7	1.21	0.22	4
sp|Q836E3|RL31B_ENTFA	4	0.85	0.08	4
sp|Q835R8|GRPE_ENTFA	5	1.21	0.3	4
sp|Q835J8|SYA_ENTFA	5	0.93	0.06	4
sp|Q834K4|HSLU_ENTFA	5	1	0.06	4
sp|Q82Z47|RS9_ENTFA	4	0.8	0.09	4
sp|P59754|RS13_ENTFA	4	0.98	0.14	4
sp|P59687|NAGB_ENTFA	4	1.28	0.2	4
tr|Q839Z4|Q839Z4_ENTF	4	1.41	0.36	3
tr|Q839S9|Q839S9_ENTF	3	0.72	0.1	3
tr|Q838D3|Q838D3_ENTF	4	1.05	0.06	3
tr|Q836R1|Q836R1_ENTF	3	0.72	0.12	3
tr|Q836B9|Q836B9_ENTF	5	0.81	0.17	3
tr|Q836A4|Q836A4_ENTF	3	0.41	0.05	3
tr|Q835H5|Q835H5_ENTF	5	0.8	0.06	3
tr|Q834V7|Q834V7_ENTF	3	1.03	0.06	3
tr|Q833X8|Q833X8_ENTF	5	0.8	0.15	3
tr|Q833H1|Q833H1_ENTF	4	0.95	0.35	3
tr|Q832Z7|Q832Z7_ENTF	4	1.04	0.04	3
tr|Q831X6|Q831X6_ENTF	4	0.88	0.02	3
tr|Q831R2|Q831R2_ENTF	3	0.89	0.02	3
tr|Q831F8|Q831F8_ENTF	3	1.1	0.03	3
tr|Q830X4|Q830X4_ENTF	4	0.73	0.04	3
tr|Q830S5|Q830S5_ENTF	5	0.38	0.1	3
tr|Q830A9|Q830A9_ENTF	3	0.66	0.09	3
tr|Q82ZY8|Q82ZY8_ENTF	4	0.92	0.03	3
tr|Q82ZM5|Q82ZM5_ENTF	4	0.78	0.03	3
tr|Q82ZF4|Q82ZF4_ENTF	8	5.44	0.43	3
tr|Q82ZE6|Q82ZE6_ENTF	4	0.94	0.07	3
tr|Q82Z92|Q82Z92_ENTF	3	1.69	0.23	3
sp|Q839Y9|SSB_ENTFA	3	0.99	0.07	3
sp|Q839H4|GPMA_ENTFA	3	0.81	0.24	3
sp|Q839H0|RS7_ENTFA	3	1.02	0.03	3
sp|Q839G4|RL3_ENTFA	4	0.75	0.05	3
sp|Q839F5|RS17_ENTFA	5	0.96	0.07	3
sp|Q838N8|PCP_ENTFA	4	0.74	0.03	3
sp|Q837P9|METK_ENTFA	3	0.65	0.08	3
sp|Q837G2|COAE_ENTFA	3	0.76	0.1	3
sp|Q836X6|RL21_ENTFA	3	0.76	0.03	3
sp|Q835U7|RBFA_ENTFA	3	1.1	0.04	3
sp|Q834T6|KCY_ENTFA	3	0.8	0.02	3
sp|Q831F6|RF1_ENTFA	3	0.55	0.02	3
sp|Q82ZJ0|DEF_ENTFA	3	1.12	0.07	3
sp|P37061|NAOX_ENTFA	3	0.91	0.2	3
sp|P07515|PTHP_ENTFA	3	0.85	0.09	3
tr|Q839A3|Q839A3_ENTF	2	1.2	0.1	2
tr|Q838H4|Q838H4_ENTF	2	0.75	0.08	2
tr|Q837S1|Q837S1_ENTF	3	0.71	0.04	2
tr|Q836Z8|Q836Z8_ENTF	3	0.72	0.21	2
tr|Q836H2|Q836H2_ENTF	3	0.45	0.11	2
tr|Q835T6|Q835T6_ENTF	2	4.11	0.44	2
tr|Q835Q8|Q835Q8_ENTF	2	0.78	0.06	2
tr|Q835K9|Q835K9_ENTF	2	0.94	0.13	2
tr|Q835H2|Q835H2_ENTF	2	1.13	0.11	2
tr|Q834V8|Q834V8_ENTF	4	0.59	0.24	2
tr|Q834M9|Q834M9_ENTF	2	1.3	0.1	2
tr|Q834I5|Q834I5_ENTF	3	1.32	0.16	2
tr|Q834I1|Q834I1_ENTF	3	1.39	0.06	2
tr|Q834G1|Q834G1_ENTF	3	0.77	0.07	2
tr|Q832N2|Q832N2_ENTF	4	0.53	0.09	2
tr|Q831F4|Q831F4_ENTF	3	3	3.2	2
tr|Q831B0|Q831B0_ENTF	3	1.14	0.05	2
tr|Q830S8|Q830S8_ENTF	2	0.86	0.03	2
tr|Q830P7|Q830P7_ENTF	2	0.48	0.03	2
tr|Q830L7|Q830L7_ENTF	2	1.02	0.32	2
tr|Q830A8|Q830A8_ENTF	2	0.68	0.08	2
tr|Q82ZZ9|Q82ZZ9_ENTF	2	1.01	0.09	2
tr|Q82ZK1|Q82ZK1_ENTF	3	1.32	0.42	2
tr|Q82Z74|Q82Z74_ENTF	4	0.68	0.02	2
tr|Q82YV2|Q82YV2_ENTF	2	0.68	0.05	2
tr|Q820U6|Q820U6_ENTF	2	0.56	0.12	2
tr|H7C796|H7C796_ENTF	2	1.4	0.11	2
tr|H7C720|H7C720_ENTF	4	0.99	0.03	2
sp|Q93K67|ARCA_ENTFA	2	0.52	0.1	2
sp|Q839G1|RL2_ENTFA	3	0.9	0.12	2
sp|Q839F4|RL14_ENTFA	3	0.86	0.01	2
sp|Q839E8|RL18_ENTFA	2	0.77	0.02	2
sp|Q839E0|RS11_ENTFA	2	0.93	0.09	2
sp|Q838A9|Y663_ENTFA	2	0.94	0.02	2
sp|Q837R5|Y766_ENTFA	2	0.92	0.05	2
sp|Q837C9|IF3_ENTFA	2	0.84	0.09	2
sp|Q836X4|RL27_ENTFA	2	1.04	0.04	2
sp|Q835G1|G6PI_ENTFA	3	0.83	0	2
sp|Q834N3|PPAC_ENTFA	5	0.66	0.06	2
sp|Q834C1|GPDA_ENTFA	2	0.74	0.05	2
sp|Q833S7|PAND_ENTFA	2	1.52	0.17	2
sp|Q833P4|RIMM_ENTFA	2	0.93	0.02	2
sp|Q831T7|RRMF_ENTFA	2	1.02	0.13	2
sp|Q831P3|Y2458_ENTFA	2	0.59	0.05	2
sp|Q831N1|SYR_ENTFA	3	0.71	0.08	2
sp|Q830B9|NADD_ENTFA	2	0.81	0.08	2
sp|Q82ZX4|Y2923_ENTFA	2	0.79	0.18	2
sp|Q82ZD6|RPOZ_ENTFA	4	0.8	0.01	2
sp|Q82ZB4|MSCL_ENTFA	2	0.81	0.03	2
sp|P59732|RLMH_ENTFA	2	0.88	0.02	2
tr|Q82ZL3|Q82ZL3_ENTF	4	N15	N15	4
tr|Q835N2|Q835N2_ENTF	2	N14	N14	2
tr|Q839H9|Q839H9_ENTF	5	0.09	0.01	2
tr|Q837H4|Q837H4_ENTF	3	0.95	0.17	2
tr|Q836Z9|Q836Z9_ENTF	3	1.39	0.39	2
tr|Q835T7|Q835T7_ENTF	2	3.49	0.12	2
tr|Q831Q5|Q831Q5_ENTF	2	0.77	0.11	2
tr|Q831Q0|Q831Q0_ENTF	2	0.88	0.29	2
tr|Q831K4|Q831K4_ENTF	2	1.62	0.06	2
tr|Q830W4|Q830W4_ENTF	2	0.82	0.25	2
tr|Q830B0|Q830B0_ENTF	2	0.72	0.05	2
tr|Q82ZH1|Q82ZH1_ENTF	2	1.14	0.44	2
tr|Q7CC22|Q7CC22_ENTF	2	12.7	7.95	2
sp|Q836V4|SEPF_ENTFA	2	0.71	0.16	2
sp|Q834U3|SCPB_ENTFA	2	0.4	0.25	2
sp|Q831V1|PYRH_ENTFA	3	0.97	0.08	2
sp|Q831T9|ERA_ENTFA	2	0.93	0.35	2
sp|Q831B2|AZOR_ENTFA	2	0.27	0.05	2
sp|Q830Y9|NADE_ENTFA	2	0.59	0.13	2
sp|Q830Y0|REX1_ENTFA	2	0.64	0.02	2

## Sheet: WT_2
accession	# peptides identified	ratio 14N/15N	Standard deviation	# peptides used for quantification
sp|Q835R7|DNAK_ENTFA	61	1.02	0.15	44
sp|Q93EU6|CH60_ENTFA	34	0.93	0.1	30
sp|Q831V0|EFTS_ENTFA	28	0.85	0.05	26
tr|Q834B6|Q834B6_ENTF	25	0.5	0.07	21
tr|Q839X9|Q839X9_ENTF	21	0.97	0.04	19
tr|H7C713|H7C713_ENTF	21	0.6	0.03	19
tr|Q835M2|Q835M2_ENTF	24	0.44	0.04	18
sp|Q839G8|EFTU_ENTFA	21	0.69	0.04	18
sp|Q833I9|PGK_ENTFA	21	1	0.06	18
tr|Q836R2|Q836R2_ENTF	18	1.12	0.06	17
tr|H7C6X6|H7C6X6_ENTF	20	1.76	0.09	16
sp|Q831Y7|CLPB_ENTFA	19	0.42	0.08	16
tr|Q837D6|Q837D6_ENTF	22	1.96	0.11	15
tr|Q835M1|Q835M1_ENTF	18	0.5	0.03	15
tr|Q82ZM6|Q82ZM6_ENTF	17	0.64	0.03	14
sp|O08439|FTSZ_ENTFA	15	0.85	0.06	14
tr|Q835M3|Q835M3_ENTF	16	0.45	0.02	13
tr|Q82Z23|Q82Z23_ENTF	17	2.49	0.2	13
sp|Q839G9|EFG_ENTFA	14	1	0.08	13
sp|P23530|PT1_ENTFA	16	0.99	0.07	13
tr|Q834C4|Q834C4_ENTF	13	0.83	0.05	12
sp|Q9K596|ENO_ENTFA	16	1	0.04	12
tr|Q839S7|Q839S7_ENTF	12	0.94	0.06	11
tr|Q839S6|Q839S6_ENTF	13	1.01	0.06	11
tr|Q834T5|Q834T5_ENTF	13	0.69	0.06	11
sp|Q837W3|TIG_ENTFA	14	0.68	0.05	11
tr|Q82ZJ4|Q82ZJ4_ENTF	11	0.54	0.05	10
sp|Q839G1|RL2_ENTFA	12	0.97	0.05	10
tr|Q837S0|Q837S0_ENTF	11	0.75	0.05	9
tr|Q835M4|Q835M4_ENTF	9	0.46	0.04	9
tr|Q820A8|Q820A8_ENTF	9	0.59	0.05	9
tr|Q839I8|Q839I8_ENTF	10	0.86	0.09	8
tr|Q834U8|Q834U8_ENTF	11	0.52	0.12	8
tr|Q832R3|Q832R3_ENTF	8	0.57	0.11	8
tr|Q82ZH5|Q82ZH5_ENTF	12	0.61	0.32	8
tr|Q82Z24|Q82Z24_ENTF	11	1.57	0.07	8
sp|Q839Y6|RL9_ENTFA	10	0.92	0.09	8
sp|Q839E9|RL6_ENTFA	9	0.94	0.06	8
sp|Q838D7|SYY1_ENTFA	10	1.17	0.03	8
sp|Q837Y9|PRSA_ENTFA	12	0.67	0.06	8
sp|Q831A5|ATPB_ENTFA	10	0.85	0.05	8
sp|P52329|RPOD_ENTFA	8	0.89	0.05	8
tr|Q839I9|Q839I9_ENTF	7	0.77	0.06	7
tr|Q838A2|Q838A2_ENTF	8	0.96	0.06	7
tr|Q836H3|Q836H3_ENTF	9	1.36	0.04	7
tr|Q834B0|Q834B0_ENTF	9	0.72	0.03	7
tr|H7C6Z0|H7C6Z0_ENTF	14	1.66	0.1	7
sp|Q839F0|RS8_ENTFA	8	0.93	0.04	7
sp|Q839E7|RS5_ENTFA	8	0.95	0.04	7
sp|Q836A6|LYAT_ENTFA	7	0.68	0.03	7
sp|Q831A3|ATPA_ENTFA	10	0.88	0.06	7
sp|Q831A1|ATPF_ENTFA	7	0.88	0.07	7
sp|P37062|NAPE_ENTFA	8	1.09	0.09	7
tr|Q834V5|Q834V5_ENTF	6	1.27	0.08	6
tr|Q834Q6|Q834Q6_ENTF	6	0.81	0.05	6
tr|Q834A6|Q834A6_ENTF	7	0.88	0.07	6
tr|Q833I8|Q833I8_ENTF	8	1.18	0.14	6
tr|Q830S4|Q830S4_ENTF	6	1.14	0.07	6
tr|Q830P6|Q830P6_ENTF	7	1.22	0.09	6
tr|Q82ZZ4|Q82ZZ4_ENTF	6	1.89	0.46	6
tr|H7C7A0|H7C7A0_ENTF	6	0.83	0.03	6
tr|H7C6X9|H7C6X9_ENTF	6	0.76	0.06	6
sp|Q839Q5|OTCC_ENTFA	6	0.77	0.07	6
sp|Q839D9|RPOA_ENTFA	7	0.79	0.12	6
sp|Q830Q6|RL1_ENTFA	7	0.84	0.09	6
tr|Q838J4|Q838J4_ENTF	5	1.01	0.03	5
tr|Q837R1|Q837R1_ENTF	5	0.91	0.07	5
tr|Q836J2|Q836J2_ENTF	7	1.4	0.23	5
tr|Q834K8|Q834K8_ENTF	6	0.39	0.03	5
tr|Q833L1|Q833L1_ENTF	5	0.79	0.06	5
tr|Q831K8|Q831K8_ENTF	5	0.86	0.21	5
sp|Q839F8|RS3_ENTFA	5	0.83	0.09	5
sp|Q839F3|RL24_ENTFA	5	0.64	0.19	5
sp|Q836R3|K6PF_ENTFA	5	0.93	0.1	5
sp|Q835R8|GRPE_ENTFA	6	1.18	0.08	5
sp|Q835R5|DNAJ_ENTFA	5	0.83	0.17	5
sp|Q831V2|RRF_ENTFA	5	1.09	0.18	5
sp|Q831U9|RS2_ENTFA	8	1.22	0.29	5
sp|Q831G0|UPP_ENTFA	5	0.74	0.03	5
sp|Q830Q8|RL7_ENTFA	5	0.77	0.05	5
tr|Q837W9|Q837W9_ENTF	6	0.58	0.22	4
tr|Q837H6|Q837H6_ENTF	5	1.3	0.04	4
tr|Q836Z4|Q836Z4_ENTF	4	0.63	0.04	4
tr|Q836E7|Q836E7_ENTF	6	1.13	0.27	4
tr|Q836C2|Q836C2_ENTF	4	0.78	0.1	4
tr|Q831T4|Q831T4_ENTF	4	0.85	0.08	4
tr|Q831C0|Q831C0_ENTF	5	1.13	0.16	4
tr|Q830W2|Q830W2_ENTF	5	0.5	0.02	4
tr|Q82ZX2|Q82ZX2_ENTF	4	1.17	0.07	4
tr|H7C6V6|H7C6V6_ENTF	5	0.94	0.04	4
sp|Q839J1|DEOC_ENTFA	6	0.71	0.04	4
sp|Q839H1|RS12_ENTFA	4	1	0.1	4
sp|Q839G4|RL3_ENTFA	4	0.82	0.09	4
sp|Q839E8|RL18_ENTFA	4	0.76	0.04	4
sp|Q837R0|CLPP_ENTFA	4	0.86	0.07	4
sp|Q837C7|RL20_ENTFA	4	0.94	0.06	4
sp|Q836D3|LUXS_ENTFA	5	0.66	0.04	4
sp|Q835J5|PEPT_ENTFA	4	0.98	0.13	4
sp|Q834T6|KCY_ENTFA	4	0.77	0.13	4
sp|Q831A4|ATPG_ENTFA	5	0.94	0.03	4
sp|Q830Q7|RL10_ENTFA	5	0.67	0.05	4
sp|Q830C3|Y2866_ENTFA	6	0.87	0.11	4
tr|Q838D3|Q838D3_ENTF	3	1.12	0.06	3
tr|Q836Q8|Q836Q8_ENTF	4	1.03	0.03	3
tr|Q836K0|Q836K0_ENTF	4	0.54	0.05	3
tr|Q836C4|Q836C4_ENTF	3	0.59	0.12	3
tr|Q834V7|Q834V7_ENTF	3	1.06	0.24	3
tr|Q834S3|Q834S3_ENTF	3	0.62	0.15	3
tr|Q834H5|Q834H5_ENTF	6	0.74	0.46	3
tr|Q834H0|Q834H0_ENTF	3	0.81	0.05	3
tr|Q834C3|Q834C3_ENTF	3	0.88	0.09	3
tr|Q830X4|Q830X4_ENTF	3	0.77	0.05	3
tr|Q830S8|Q830S8_ENTF	3	0.91	0.09	3
tr|Q830B2|Q830B2_ENTF	3	0.92	0.03	3
tr|Q82ZW5|Q82ZW5_ENTF	4	0.86	0.12	3
tr|Q82ZL6|Q82ZL6_ENTF	4	0.67	0.05	3
tr|Q82ZK1|Q82ZK1_ENTF	4	1.69	0.13	3
tr|Q82ZF4|Q82ZF4_ENTF	5	5.25	0.15	3
tr|Q82ZE6|Q82ZE6_ENTF	3	0.8	0.07	3
tr|H7C720|H7C720_ENTF	3	0.83	0.29	3
sp|Q839G3|RL4_ENTFA	5	0.83	0.03	3
sp|Q839F9|RL22_ENTFA	3	0.62	0.06	3
sp|Q839F5|RS17_ENTFA	4	0.78	0.07	3
sp|Q839E3|KAD_ENTFA	3	0.74	0.05	3
sp|Q839C1|LDH1_ENTFA	5	3.03	0.15	3
sp|Q838Z5|EFP_ENTFA	3	0.74	0.02	3
sp|Q837L6|RL25_ENTFA	4	0.93	0.08	3
sp|Q833J0|TPIS_ENTFA	3	1.13	0.02	3
sp|Q831A6|ATPE_ENTFA	4	0.94	0.04	3
sp|Q830Q5|RL11_ENTFA	3	0.81	0.03	3
sp|Q82ZB4|MSCL_ENTFA	3	0.88	0.02	3
sp|Q82Z47|RS9_ENTFA	3	0.74	0.02	3
sp|P59754|RS13_ENTFA	4	0.85	0.02	3
sp|P59687|NAGB_ENTFA	3	0.98	0.18	3
sp|P07515|PTHP_ENTFA	3	0.84	0.04	3
tr|Q839X7|Q839X7_ENTF	2	1.27	0.09	2
tr|Q839S9|Q839S9_ENTF	2	0.77	0	2
tr|Q838K3|Q838K3_ENTF	3	0.61	0.02	2
tr|Q837S1|Q837S1_ENTF	2	0.74	0.06	2
tr|Q837H4|Q837H4_ENTF	2	0.7	0.43	2
tr|Q836Z9|Q836Z9_ENTF	4	1.84	0.13	2
tr|Q836W9|Q836W9_ENTF	2	0.95	0.13	2
tr|Q836A4|Q836A4_ENTF	2	0.34	0.09	2
tr|Q835L6|Q835L6_ENTF	2	0.84	0	2
tr|Q835K9|Q835K9_ENTF	2	0.84	0.03	2
tr|Q835H5|Q835H5_ENTF	2	0.86	0.03	2
tr|Q835H2|Q835H2_ENTF	2	0.92	0.11	2
tr|Q834V8|Q834V8_ENTF	4	0.77	0.6	2
tr|Q834I5|Q834I5_ENTF	3	1.19	0.08	2
tr|Q834I1|Q834I1_ENTF	2	1.23	0.01	2
tr|Q834G1|Q834G1_ENTF	2	0.82	0.07	2
tr|Q834B7|Q834B7_ENTF	2	0.49	0.04	2
tr|Q833X9|Q833X9_ENTF	2	1.06	0.15	2
tr|Q832N2|Q832N2_ENTF	2	0.57	0.04	2
tr|Q831X6|Q831X6_ENTF	2	0.9	0.08	2
tr|Q831F8|Q831F8_ENTF	2	1.08	0.01	2
tr|Q830S5|Q830S5_ENTF	3	0.39	0.12	2
tr|Q82ZY8|Q82ZY8_ENTF	2	0.81	0.1	2
tr|Q82ZY6|Q82ZY6_ENTF	2	0.49	0.05	2
tr|Q82ZM5|Q82ZM5_ENTF	3	0.79	0.01	2
tr|Q82ZB7|Q82ZB7_ENTF	2	0.49	0.02	2
tr|Q82Z74|Q82Z74_ENTF	3	0.58	0.06	2
tr|Q82Z45|Q82Z45_ENTF	2	1.09	0.34	2
tr|Q82YZ1|Q82YZ1_ENTF	2	0.66	0.05	2
sp|Q93K67|ARCA_ENTFA	2	0.55	0.02	2
sp|Q839Y9|SSB_ENTFA	3	0.96	0.05	2
sp|Q839G5|RS10_ENTFA	2	0.87	0.08	2
sp|Q839E5|RL15_ENTFA	3	0.81	0.01	2
sp|Q839E0|RS11_ENTFA	2	0.84	0.06	2
sp|Q838N8|PCP_ENTFA	2	0.66	0	2
sp|Q838I4|SODM_ENTFA	2	1.26	0.06	2
sp|Q838A9|Y663_ENTFA	2	0.91	0.01	2
sp|Q836X6|RL21_ENTFA	3	0.81	0.02	2
sp|Q836X4|RL27_ENTFA	2	0.97	0.05	2
sp|Q836E3|RL31B_ENTFA	2	0.82	0.01	2
sp|Q835U7|RBFA_ENTFA	2	1.07	0.06	2
sp|Q834K4|HSLU_ENTFA	3	0.86	0.14	2
sp|Q834F9|RS16_ENTFA	2	0.91	0	2
sp|Q833I5|Y1967_ENTFA	2	0.77	0.01	2
sp|Q833H0|ACKA_ENTFA	3	0.73	0.05	2
sp|Q831A2|ATPD_ENTFA	2	0.91	0.02	2
sp|Q830Y9|NADE_ENTFA	4	0.53	0.08	2
sp|Q830M0|YABA_ENTFA	2	0.69	0.1	2
tr|Q82ZL3|Q82ZL3_ENTF	2	N15	N15	2
tr|Q839T0|Q839T0_ENTF	2	1.24	0.24	2
tr|Q836Z8|Q836Z8_ENTF	2	0.71	0.06	2
tr|Q836R1|Q836R1_ENTF	2	0.73	0.15	2
tr|Q830A9|Q830A9_ENTF	2	0.67	0.02	2
tr|Q82Z22|Q82Z22_ENTF	2	1.83	0.11	2
tr|Q82YV2|Q82YV2_ENTF	2	1.13	0.51	2
sp|Q839F4|RL14_ENTFA	2	0.78	0.07	2
sp|Q837P9|METK_ENTFA	2	0.66	0.05	2
sp|Q837C9|IF3_ENTFA	2	0.61	0.04	2
sp|Q831F6|RF1_ENTFA	3	0.51	0.05	2
sp|P0A2X7|ARCC1_ENTFA	2	0.41	0.08	2
tr|Q820U5|Q820U5_ENTF	2	1.21	0.49	2

## Sheet: WT_3
accession	# peptides identified	ratio 14N/15N	Standard deviation	# peptides used for quantification
sp|Q835R7|DNAK_ENTFA	52	1.06	0.13	42
sp|Q93EU6|CH60_ENTFA	39	0.95	0.1	36
tr|Q837D6|Q837D6_ENTF	32	1.99	0.21	28
sp|Q831V0|EFTS_ENTFA	27	0.9	0.05	21
tr|Q834B6|Q834B6_ENTF	25	0.52	0.03	19
tr|Q82ZM6|Q82ZM6_ENTF	20	0.69	0.08	19
tr|Q835M1|Q835M1_ENTF	22	0.51	0.04	18
tr|Q82Z23|Q82Z23_ENTF	23	2.53	0.28	18
tr|H7C6X6|H7C6X6_ENTF	20	1.73	0.17	18
tr|Q839X9|Q839X9_ENTF	22	0.99	0.05	17
sp|Q837Y9|PRSA_ENTFA	21	0.74	0.1	17
tr|Q839I8|Q839I8_ENTF	20	1	0.13	16
sp|Q839G8|EFTU_ENTFA	21	0.71	0.05	16
tr|Q837S0|Q837S0_ENTF	17	0.81	0.04	15
sp|Q9K596|ENO_ENTFA	18	0.98	0.05	15
sp|Q833I9|PGK_ENTFA	19	0.96	0.06	15
tr|Q836R2|Q836R2_ENTF	16	1.11	0.06	14
tr|Q835M4|Q835M4_ENTF	15	0.47	0.05	14
tr|Q834T5|Q834T5_ENTF	15	0.74	0.06	14
tr|Q82Z24|Q82Z24_ENTF	18	1.57	0.07	14
sp|Q839Y6|RL9_ENTFA	15	1.01	0.08	14
sp|Q837W3|TIG_ENTFA	15	0.72	0.04	14
sp|P23530|PT1_ENTFA	16	1	0.06	14
tr|Q835M3|Q835M3_ENTF	14	0.46	0.02	13
tr|Q834C4|Q834C4_ENTF	15	0.86	0.08	12
tr|Q833I8|Q833I8_ENTF	14	1.18	0.05	11
sp|Q839E9|RL6_ENTFA	11	0.98	0.1	11
sp|Q839E7|RS5_ENTFA	12	0.96	0.04	11
tr|Q82ZH5|Q82ZH5_ENTF	11	0.58	0.19	9
tr|H7C6Z0|H7C6Z0_ENTF	12	1.66	0.27	9
sp|Q839F0|RS8_ENTFA	11	0.98	0.08	9
sp|Q839C1|LDH1_ENTFA	10	2.97	0.24	9
tr|Q839S7|Q839S7_ENTF	11	0.96	0.07	8
tr|Q839I9|Q839I9_ENTF	10	0.79	0.03	8
tr|Q838A2|Q838A2_ENTF	9	0.99	0.07	8
tr|Q831T4|Q831T4_ENTF	9	0.91	0.05	8
tr|Q830S4|Q830S4_ENTF	9	1	0.13	8
tr|H7C6X9|H7C6X9_ENTF	9	0.78	0.11	8
tr|H7C6V6|H7C6V6_ENTF	9	0.95	0.06	8
sp|Q839D9|RPOA_ENTFA	12	0.88	0.02	8
sp|Q831A3|ATPA_ENTFA	9	0.83	0.05	8
sp|Q830Q7|RL10_ENTFA	9	0.7	0.06	8
sp|P52329|RPOD_ENTFA	9	0.95	0.02	8
sp|O08439|FTSZ_ENTFA	11	0.81	0.06	8
tr|Q839S6|Q839S6_ENTF	10	1.02	0.07	7
tr|Q838J4|Q838J4_ENTF	8	1.01	0.04	7
tr|Q836K0|Q836K0_ENTF	7	0.52	0.02	7
tr|Q835M2|Q835M2_ENTF	10	0.44	0.03	7
tr|Q834H5|Q834H5_ENTF	7	0.75	0.4	7
tr|Q832R3|Q832R3_ENTF	8	0.48	0.02	7
tr|H7C713|H7C713_ENTF	8	0.64	0.05	7
sp|Q839Q5|OTCC_ENTFA	8	0.78	0.03	7
sp|Q831A5|ATPB_ENTFA	8	0.86	0.03	7
sp|Q831A1|ATPF_ENTFA	8	0.9	0.09	7
tr|Q838I0|Q838I0_ENTF	6	1.25	0.25	6
tr|Q836Z4|Q836Z4_ENTF	7	0.59	0.1	6
tr|Q834S3|Q834S3_ENTF	7	0.87	0.06	6
tr|Q831Q0|Q831Q0_ENTF	9	0.61	0.02	6
tr|Q820U6|Q820U6_ENTF	6	0.62	0.09	6
tr|H7C7A0|H7C7A0_ENTF	9	0.84	0.09	6
tr|H7C720|H7C720_ENTF	6	0.98	0.08	6
sp|Q839H1|RS12_ENTFA	7	1.04	0.08	6
sp|Q839G2|RL23_ENTFA	6	0.83	0.09	6
sp|Q839E5|RL15_ENTFA	10	0.87	0.04	6
sp|Q839D8|RL17_ENTFA	6	0.85	0.07	6
sp|Q836D3|LUXS_ENTFA	6	0.75	0.04	6
sp|P37062|NAPE_ENTFA	7	1.03	0.14	6
tr|Q835K9|Q835K9_ENTF	6	0.88	0.07	5
tr|Q834U8|Q834U8_ENTF	5	0.29	0.17	5
tr|Q834I1|Q834I1_ENTF	6	1.44	0.25	5
tr|Q834C2|Q834C2_ENTF	6	0.73	0.16	5
tr|Q834B7|Q834B7_ENTF	5	0.47	0.05	5
tr|Q834A6|Q834A6_ENTF	6	1.04	0.2	5
tr|Q832Z7|Q832Z7_ENTF	6	1	0.13	5
sp|Q838D7|SYY1_ENTFA	7	1.12	0.08	5
sp|Q837R0|CLPP_ENTFA	5	0.85	0.2	5
sp|Q831A6|ATPE_ENTFA	5	1.07	0.06	5
sp|Q830Q8|RL7_ENTFA	5	0.74	0.12	5
sp|Q830Q6|RL1_ENTFA	8	0.87	0.05	5
sp|Q830Q5|RL11_ENTFA	6	0.82	0.03	5
sp|Q82Z47|RS9_ENTFA	5	0.75	0.05	5
sp|P59754|RS13_ENTFA	5	0.88	0.04	5
tr|Q837R1|Q837R1_ENTF	4	1.01	0.09	4
tr|Q835H5|Q835H5_ENTF	4	0.77	0.07	4
tr|Q834V5|Q834V5_ENTF	5	1.26	0.09	4
tr|Q834Q6|Q834Q6_ENTF	5	0.78	0.03	4
tr|Q834K8|Q834K8_ENTF	5	0.43	0.05	4
tr|Q834C3|Q834C3_ENTF	4	0.88	0.13	4
tr|Q830W2|Q830W2_ENTF	4	0.46	0.04	4
tr|Q82ZL6|Q82ZL6_ENTF	5	0.61	0.06	4
tr|Q82ZB7|Q82ZB7_ENTF	4	0.5	0.03	4
tr|Q82Z45|Q82Z45_ENTF	4	1.25	0.28	4
tr|H7C725|H7C725_ENTF	4	0.99	0.05	4
sp|Q839J1|DEOC_ENTFA	4	0.64	0.08	4
sp|Q839H0|RS7_ENTFA	4	1.02	0.02	4
sp|Q839G4|RL3_ENTFA	4	0.85	0.04	4
sp|Q839G1|RL2_ENTFA	7	1.02	0.05	4
sp|Q839F9|RL22_ENTFA	5	0.71	0.03	4
sp|Q839F5|RS17_ENTFA	6	0.84	0.05	4
sp|Q836E3|RL31B_ENTFA	4	0.9	0.07	4
sp|Q835R8|GRPE_ENTFA	4	1.19	0.27	4
sp|Q834T6|KCY_ENTFA	4	0.88	0.28	4
sp|Q831Y7|CLPB_ENTFA	5	0.38	0.08	4
sp|Q831A4|ATPG_ENTFA	7	0.93	0.04	4
sp|Q830Y9|NADE_ENTFA	5	0.61	0.08	4
sp|Q830M0|YABA_ENTFA	4	0.68	0.07	4
sp|Q82ZG1|RNC_ENTFA	4	1.16	0.19	4
tr|Q839V9|Q839V9_ENTF	3	0.96	0.08	3
tr|Q839B4|Q839B4_ENTF	5	1.06	0.16	3
tr|Q837F8|Q837F8_ENTF	3	0.87	0.06	3
tr|Q836H3|Q836H3_ENTF	3	1.28	0.39	3
tr|Q834H0|Q834H0_ENTF	3	0.84	0.01	3
tr|Q833L1|Q833L1_ENTF	3	0.72	0.05	3
tr|Q831F8|Q831F8_ENTF	4	1.11	0.02	3
tr|Q830P6|Q830P6_ENTF	4	1.2	0.11	3
tr|Q830B2|Q830B2_ENTF	3	0.88	0.03	3
tr|Q82ZX2|Q82ZX2_ENTF	3	1.18	0.06	3
tr|Q82ZM5|Q82ZM5_ENTF	3	0.72	0.1	3
tr|Q82ZK1|Q82ZK1_ENTF	5	1.46	0.11	3
tr|Q82ZF4|Q82ZF4_ENTF	9	6.05	0.89	3
tr|Q82YV2|Q82YV2_ENTF	3	0.74	0.03	3
sp|Q839F8|RS3_ENTFA	3	0.82	0.1	3
sp|Q839F4|RL14_ENTFA	6	0.91	0.02	3
sp|Q839E8|RL18_ENTFA	3	0.84	0.01	3
sp|Q838Z5|EFP_ENTFA	4	0.77	0.08	3
sp|Q837C7|RL20_ENTFA	3	0.98	0.03	3
sp|Q831U9|RS2_ENTFA	5	0.93	0.24	3
sp|Q82ZJ1|RS15_ENTFA	3	0.85	0.06	3
sp|P07515|PTHP_ENTFA	3	0.87	0.17	3
tr|Q839S9|Q839S9_ENTF	2	0.73	0.04	2
tr|Q837W9|Q837W9_ENTF	2	0.75	0.09	2
tr|Q837S1|Q837S1_ENTF	3	0.81	0.1	2
tr|Q836Q8|Q836Q8_ENTF	3	0.97	0	2
tr|Q836H2|Q836H2_ENTF	2	1.02	0.92	2
tr|Q835W9|Q835W9_ENTF	2	0.65	0.01	2
tr|Q835V1|Q835V1_ENTF	2	0.94	0.03	2
tr|Q835T7|Q835T7_ENTF	3	4.24	0.58	2
tr|Q835H2|Q835H2_ENTF	3	1.08	0.03	2
tr|Q834B0|Q834B0_ENTF	2	0.84	0.08	2
tr|Q833X9|Q833X9_ENTF	2	1.08	0.21	2
tr|Q833X8|Q833X8_ENTF	3	0.4	0.33	2
tr|Q831X6|Q831X6_ENTF	2	0.97	0.22	2
tr|Q830N4|Q830N4_ENTF	2	1.14	0.36	2
tr|Q830B0|Q830B0_ENTF	2	0.85	0.16	2
tr|Q830A9|Q830A9_ENTF	4	0.62	0.01	2
tr|Q82ZZ4|Q82ZZ4_ENTF	2	1.82	0.07	2
tr|Q82ZW5|Q82ZW5_ENTF	2	0.96	0.03	2
tr|Q82ZE6|Q82ZE6_ENTF	3	0.88	0.03	2
tr|Q82Z22|Q82Z22_ENTF	3	1.4	0.02	2
tr|Q82YZ1|Q82YZ1_ENTF	4	0.62	0.12	2
sp|Q839G0|RS19_ENTFA	3	0.78	0.02	2
sp|Q839F3|RL24_ENTFA	3	0.76	0.01	2
sp|Q839E3|KAD_ENTFA	2	0.75	0.04	2
sp|Q839E0|RS11_ENTFA	2	1.44	0.6	2
sp|Q838N8|PCP_ENTFA	2	0.73	0.02	2
sp|Q837P9|METK_ENTFA	3	0.56	0.11	2
sp|Q837L6|RL25_ENTFA	3	0.94	0.11	2
sp|Q836X6|RL21_ENTFA	2	0.74	0.01	2
sp|Q835V2|RIMP_ENTFA	2	0.89	0.05	2
sp|Q835U7|RBFA_ENTFA	3	0.9	0.29	2
sp|Q835R5|DNAJ_ENTFA	3	0.84	0.15	2
sp|Q835G1|G6PI_ENTFA	2	0.73	0	2
sp|Q834N3|PPAC_ENTFA	3	0.72	0.13	2
sp|Q834F9|RS16_ENTFA	2	0.97	0	2
sp|Q834C1|GPDA_ENTFA	3	0.7	0.02	2
sp|Q833I5|Y1967_ENTFA	2	0.83	0.08	2
sp|Q82ZX4|Y2923_ENTFA	2	0.78	0.13	2
sp|Q82ZB4|MSCL_ENTFA	2	0.88	0.07	2
tr|Q82ZL3|Q82ZL3_ENTF	4	N15	N15	4
tr|Q838D3|Q838D3_ENTF	4	0.92	0.28	2
tr|Q836Z9|Q836Z9_ENTF	2	1.94	0.18	2
tr|Q835T6|Q835T6_ENTF	2	4.72	0.07	2
tr|Q833H1|Q833H1_ENTF	2	0.95	0.06	2
sp|Q836X4|RL27_ENTFA	2	0.89	0.21	2
sp|Q836E9|Y1165_ENTFA	2	0.61	0.12	2
tr|Q836E7|Q836E7_ENTF	2	1.07	0.15	2
tr|Q834V8|Q834V8_ENTF	2	1.05	0.12	2

## Sheet: bgsA_1
accession	# peptides identified	ratio 14N/15N	Standard deviation	# peptides used for quantification
sp|Q835R7|DNAK_ENTFA	65	0.15	0.03	38
sp|Q93EU6|CH60_ENTFA	41	0.14	0.02	32
tr|Q834B6|Q834B6_ENTF	35	0.77	0.06	31
tr|Q837D6|Q837D6_ENTF	37	1.42	0.87	28
tr|Q837S0|Q837S0_ENTF	28	1.51	0.11	27
tr|Q835M2|Q835M2_ENTF	25	0.53	0.1	21
sp|Q839G8|EFTU_ENTFA	25	0.86	0.08	21
tr|Q82ZM6|Q82ZM6_ENTF	25	1.21	0.08	20
sp|Q837Y9|PRSA_ENTFA	23	1.02	0.23	19
sp|Q9K596|ENO_ENTFA	21	0.88	0.07	19
sp|Q837W3|TIG_ENTFA	23	0.22	0.02	18
tr|Q835M1|Q835M1_ENTF	22	0.57	0.07	18
tr|H7C6X6|H7C6X6_ENTF	21	0.23	0.02	18
tr|Q82Z23|Q82Z23_ENTF	22	1.2	0.26	17
tr|H7C713|H7C713_ENTF	21	0.48	0.04	17
tr|Q836R2|Q836R2_ENTF	18	0.91	0.05	17
sp|Q831Y7|CLPB_ENTFA	24	0.16	0.05	16
tr|Q82ZL3|Q82ZL3_ENTF	20	2.75	0.18	14
tr|Q832R3|Q832R3_ENTF	16	1.21	0.07	14
tr|Q839I8|Q839I8_ENTF	15	1.49	0.54	14
tr|Q839X9|Q839X9_ENTF	19	0.18	0.03	13
sp|Q831V0|EFTS_ENTFA	18	0.21	0.03	13
tr|Q835M3|Q835M3_ENTF	17	1.5	0.12	13
tr|Q834T5|Q834T5_ENTF	17	0.34	0.03	13
tr|Q834C4|Q834C4_ENTF	16	0.3	0.02	13
sp|Q831A5|ATPB_ENTFA	15	1.07	0.14	12
sp|Q831A3|ATPA_ENTFA	15	1.03	0.1	12
sp|O08439|FTSZ_ENTFA	14	0.34	0.04	12
tr|Q82ZJ4|Q82ZJ4_ENTF	13	1.31	0.07	12
tr|Q82ZH5|Q82ZH5_ENTF	16	2.21	0.54	11
sp|Q833I9|PGK_ENTFA	15	0.29	0.02	10
sp|P23530|PT1_ENTFA	14	0.6	0.02	10
tr|Q837W9|Q837W9_ENTF	12	0.44	0.05	10
tr|Q82ZZ4|Q82ZZ4_ENTF	12	1.38	0.13	10
tr|Q834U8|Q834U8_ENTF	11	2.34	0.65	10
sp|Q839G9|EFG_ENTFA	14	1.19	0.13	9
tr|Q820A8|Q820A8_ENTF	11	1.33	0.18	9
tr|H7C6V7|H7C6V7_ENTF	11	3.41	0.61	8
tr|Q838A2|Q838A2_ENTF	10	0.26	0.03	8
tr|Q836J2|Q836J2_ENTF	10	1.42	0.14	8
tr|Q830S4|Q830S4_ENTF	10	0.44	0.02	8
sp|P37062|NAPE_ENTFA	10	0.39	0.04	8
sp|P52329|RPOD_ENTFA	9	0.29	0.02	8
sp|Q830Q6|RL1_ENTFA	11	0.22	0.03	7
sp|Q830Q7|RL10_ENTFA	10	0.28	0.02	7
tr|Q834V8|Q834V8_ENTF	9	1.62	0.17	7
tr|H7C7A0|H7C7A0_ENTF	9	0.95	0.05	7
tr|H7C6Z0|H7C6Z0_ENTF	9	0.69	0.07	7
tr|H7C6X9|H7C6X9_ENTF	9	1.57	0.09	7
tr|Q839I9|Q839I9_ENTF	8	1.31	0.04	7
tr|Q834B0|Q834B0_ENTF	8	1.44	0.09	7
sp|Q831U9|RS2_ENTFA	8	0.59	0.07	7
tr|Q834V5|Q834V5_ENTF	7	0.82	0.04	7
tr|Q831K8|Q831K8_ENTF	7	1.23	0.13	7
tr|Q839S7|Q839S7_ENTF	10	0.17	0.03	6
tr|Q833I8|Q833I8_ENTF	10	0.97	0.22	6
sp|Q831A1|ATPF_ENTFA	10	0.21	0.05	6
tr|Q834H5|Q834H5_ENTF	9	1.61	0.13	6
tr|Q82ZF4|Q82ZF4_ENTF	9	2.27	0.1	6
sp|Q838D7|SYY1_ENTFA	8	0.51	0.19	6
tr|Q82Z24|Q82Z24_ENTF	7	1.83	0.09	6
sp|Q839E7|RS5_ENTFA	7	0.42	0.05	6
tr|Q833L1|Q833L1_ENTF	6	0.64	0.04	6
tr|Q82ZE6|Q82ZE6_ENTF	6	0.73	0.12	6
sp|Q839E9|RL6_ENTFA	6	0.15	0.01	6
tr|Q839S6|Q839S6_ENTF	11	0.15	0.01	5
sp|Q839D9|RPOA_ENTFA	7	0.51	0.03	5
tr|Q836Z4|Q836Z4_ENTF	6	0.76	0.1	5
tr|Q835M4|Q835M4_ENTF	6	1.36	0.52	5
sp|Q839J1|DEOC_ENTFA	6	0.26	0.01	5
sp|Q837R0|CLPP_ENTFA	6	0.4	0.04	5
sp|Q836R3|K6PF_ENTFA	6	1.11	0.07	5
sp|Q836D3|LUXS_ENTFA	6	0.48	0.04	5
sp|Q835J5|PEPT_ENTFA	6	0.39	0.06	5
tr|Q838J4|Q838J4_ENTF	5	0.24	0.04	5
tr|Q837R1|Q837R1_ENTF	5	0.24	0.02	5
tr|Q836L8|Q836L8_ENTF	5	1.9	0.09	5
tr|Q836E7|Q836E7_ENTF	5	0.5	0.2	5
tr|Q834H0|Q834H0_ENTF	5	1.28	0.09	5
tr|Q833X8|Q833X8_ENTF	5	0.8	0.1	5
sp|Q838Z5|EFP_ENTFA	5	0.19	0.02	5
sp|Q835G1|G6PI_ENTFA	5	1.03	0.07	5
sp|Q839Y6|RL9_ENTFA	8	0.14	0.01	4
sp|Q839F0|RS8_ENTFA	8	0.17	0.01	4
tr|Q838D3|Q838D3_ENTF	6	1.18	0.08	4
tr|Q837H6|Q837H6_ENTF	6	1.69	0.17	4
tr|Q831T4|Q831T4_ENTF	6	0.19	0.02	4
tr|Q830P6|Q830P6_ENTF	6	0.24	0.02	4
sp|Q835R8|GRPE_ENTFA	6	0.26	0.07	4
sp|Q831G0|UPP_ENTFA	6	0.74	0.07	4
tr|Q834Q6|Q834Q6_ENTF	5	0.35	0.04	4
tr|Q82YZ1|Q82YZ1_ENTF	5	0.47	0.06	4
sp|Q830Q8|RL7_ENTFA	5	0.17	0.02	4
tr|Q836K0|Q836K0_ENTF	4	1.42	0.18	4
tr|Q834K8|Q834K8_ENTF	4	2.37	0.03	4
tr|Q834C3|Q834C3_ENTF	4	0.29	0.01	4
tr|Q834A6|Q834A6_ENTF	4	0.28	0.05	4
tr|Q830W2|Q830W2_ENTF	4	1.02	0.03	4
tr|Q82ZG3|Q82ZG3_ENTF	4	0.45	0.08	4
tr|Q82YY8|Q82YY8_ENTF	4	1.31	0.21	4
sp|Q839F8|RS3_ENTFA	4	0.45	0.23	4
sp|Q836A6|LYAT_ENTFA	4	1.66	0.11	4
sp|P37061|NAOX_ENTFA	4	1.41	0.17	4
sp|Q835J8|SYA_ENTFA	6	0.88	0.43	3
tr|Q834S3|Q834S3_ENTF	5	0.32	0.02	3
tr|Q82Z74|Q82Z74_ENTF	5	2.25	0.09	3
tr|Q836Q8|Q836Q8_ENTF	4	0.69	0.15	3
sp|Q839Q5|OTCC_ENTFA	4	0.16	0.08	3
sp|P59754|RS13_ENTFA	4	0.28	0.04	3
tr|Q838K3|Q838K3_ENTF	3	0.53	0.01	3
tr|Q838I0|Q838I0_ENTF	3	1.16	0.21	3
tr|Q835H5|Q835H5_ENTF	3	0.39	0.03	3
tr|Q830P7|Q830P7_ENTF	3	2.44	0.4	3
tr|Q82ZY3|Q82ZY3_ENTF	3	0.27	0	3
tr|Q82ZX2|Q82ZX2_ENTF	3	0.15	0	3
tr|Q82ZB7|Q82ZB7_ENTF	3	1.13	1.01	3
tr|Q82Z67|Q82Z67_ENTF	3	2.37	0.18	3
sp|Q839C1|LDH1_ENTFA	3	0.22	0.02	3
sp|Q833J0|TPIS_ENTFA	3	0.36	0.03	3
sp|Q830Q5|RL11_ENTFA	3	0.15	0.03	3
tr|Q830S5|Q830S5_ENTF	5	0.64	0.09	2
sp|Q839E5|RL15_ENTFA	5	0.29	0.25	2
sp|Q839E3|KAD_ENTFA	5	0.19	0.03	2
tr|Q837M9|Q837M9_ENTF	4	5.45	0.07	2
tr|Q836Z9|Q836Z9_ENTF	4	0.48	0.01	2
tr|Q830B2|Q830B2_ENTF	4	0.84	0.06	2
sp|Q830C3|Y2866_ENTFA	4	0.26	0.06	2
sp|P59687|NAGB_ENTFA	4	0.15	0.04	2
tr|Q839C8|Q839C8_ENTF	3	1.49	0.23	2
tr|Q836H3|Q836H3_ENTF	3	0.44	0.02	2
tr|Q836C4|Q836C4_ENTF	3	1.23	0.04	2
tr|Q836C2|Q836C2_ENTF	3	0.32	0.01	2
tr|Q82ZL6|Q82ZL6_ENTF	3	1.02	0.5	2
sp|Q839G3|RL4_ENTFA	3	0.34	0.08	2
sp|Q838I4|SODM_ENTFA	3	0.6	0.51	2
sp|Q837L6|RL25_ENTFA	3	0.16	0.01	2
sp|Q834K4|HSLU_ENTFA	3	0.68	0.01	2
sp|Q831F6|RF1_ENTFA	3	0.45	0.06	2
sp|Q831A6|ATPE_ENTFA	3	0.24	0.05	2
sp|Q831A4|ATPG_ENTFA	3	1.1	0.1	2
sp|Q830M0|YABA_ENTFA	3	0.46	0.03	2
sp|Q82Z47|RS9_ENTFA	3	0.2	0.04	2
tr|Q839A3|Q839A3_ENTF	2	1.37	0.15	2
tr|Q837S1|Q837S1_ENTF	2	0.52	0.06	2
tr|Q837H4|Q837H4_ENTF	2	0.71	0.18	2
tr|Q836W9|Q836W9_ENTF	2	0.69	0.07	2
tr|Q836A4|Q836A4_ENTF	2	0.12	0.01	2
tr|Q835T7|Q835T7_ENTF	2	1.02	0.07	2
tr|Q835H2|Q835H2_ENTF	2	0.67	0.19	2
tr|Q834H3|Q834H3_ENTF	2	1.92	0.25	2
tr|Q834B7|Q834B7_ENTF	2	0.57	0.08	2
tr|Q831X6|Q831X6_ENTF	2	0.38	0.06	2
tr|Q82ZW5|Q82ZW5_ENTF	2	0.38	0.06	2
tr|Q82Z45|Q82Z45_ENTF	2	0.16	0.06	2
tr|Q820V4|Q820V4_ENTF	2	0.51	0.27	2
tr|H7C6V6|H7C6V6_ENTF	2	0.32	0	2
sp|Q839Y9|SSB_ENTFA	2	0.89	0.08	2
sp|Q839I2|DEOB_ENTFA	2	0.31	0.04	2
sp|Q839F4|RL14_ENTFA	2	0.25	0.01	2
sp|Q839E0|RS11_ENTFA	2	0.77	0.14	2
sp|Q838N8|PCP_ENTFA	2	0.48	0	2
sp|Q836E3|RL31B_ENTFA	2	0.16	0.06	2
sp|Q835U7|RBFA_ENTFA	2	0.23	0.03	2
sp|Q835R5|DNAJ_ENTFA	2	0.8	0.32	2
sp|Q831P3|Y2458_ENTFA	2	0.69	0.06	2
sp|P37710|ALYS_ENTFA	2	1.13	0.25	2
sp|Q831V2|RRF_ENTFA	3	0.16	0.03	2
tr|Q839H9|Q839H9_ENTF	2	2.51	0.32	2
tr|Q839B4|Q839B4_ENTF	2	0.19	0.03	2
tr|Q831M4|Q831M4_ENTF	2	0.48	0	2
tr|Q830X4|Q830X4_ENTF	2	0.67	0.04	2
tr|Q830S8|Q830S8_ENTF	2	0.82	0.03	2
tr|Q830D1|Q830D1_ENTF	2	2.36	0.14	2
sp|Q839G1|RL2_ENTFA	2	0.68	0.08	2
sp|Q839F2|RL5_ENTFA	2	0.23	0	2
sp|Q838A9|Y663_ENTFA	2	0.45	0.39	2
sp|Q837P9|METK_ENTFA	2	0.87	0.09	2
sp|Q836V4|SEPF_ENTFA	2	0.29	0.16	2
sp|Q833I5|Y1967_ENTFA	2	0.77	0.15	2
sp|Q831B2|AZOR_ENTFA	2	0.49	0.01	2
sp|Q830B5|ACCA_ENTFA	2	0.83	0.13	2
sp|Q82ZB4|MSCL_ENTFA	2	0.52	0.04	2
tr|Q831C0|Q831C0_ENTF	3	0.15	0	2
sp|Q839F3|RL24_ENTFA	3	0.04	0.04	2
tr|Q834F0|Q834F0_ENTF	2	0.82	0.3	2

## Sheet: bgsA_2
accession	# peptides identified	ratio 14N/15N	Standard deviation	# peptides used for quantification
sp|Q835R7|DNAK_ENTFA	54	0.14	0.03	32
sp|Q839G8|EFTU_ENTFA	29	0.72	0.09	25
sp|Q93EU6|CH60_ENTFA	34	0.13	0.02	24
tr|H7C713|H7C713_ENTF	27	0.5	0.02	24
tr|Q837D6|Q837D6_ENTF	27	3.67	1.81	23
sp|Q831V0|EFTS_ENTFA	27	0.28	0.02	22
sp|Q837Y9|PRSA_ENTFA	24	1.04	0.13	22
tr|Q82ZM6|Q82ZM6_ENTF	24	1.25	0.06	21
tr|Q839X9|Q839X9_ENTF	25	0.25	0.02	19
tr|Q835M1|Q835M1_ENTF	24	0.6	0.07	19
sp|Q9K596|ENO_ENTFA	24	1.13	0.1	19
tr|Q835M2|Q835M2_ENTF	22	0.58	0.12	19
tr|Q82Z23|Q82Z23_ENTF	23	1.17	0.22	18
tr|Q834C4|Q834C4_ENTF	21	0.31	0.02	18
sp|O08439|FTSZ_ENTFA	21	0.37	0.03	18
tr|Q834T5|Q834T5_ENTF	20	0.36	0.02	17
tr|Q835M3|Q835M3_ENTF	17	1.53	0.14	16
tr|Q82ZJ4|Q82ZJ4_ENTF	18	1.31	0.06	15
tr|H7C6X6|H7C6X6_ENTF	17	0.44	0.4	14
sp|Q831A5|ATPB_ENTFA	17	1.11	0.04	14
tr|Q82Z24|Q82Z24_ENTF	16	1.72	0.22	14
tr|Q82ZH5|Q82ZH5_ENTF	17	1.61	0.24	13
tr|Q839I8|Q839I8_ENTF	16	1.21	0.17	13
sp|Q833I9|PGK_ENTFA	16	0.52	0.16	13
tr|Q836J2|Q836J2_ENTF	15	1.3	0.09	13
tr|Q831K8|Q831K8_ENTF	14	1.41	0.08	13
sp|Q831A3|ATPA_ENTFA	17	1.15	0.05	12
tr|Q834B6|Q834B6_ENTF	15	0.75	0.07	12
tr|Q834U8|Q834U8_ENTF	14	2.12	0.14	12
tr|Q835M4|Q835M4_ENTF	13	1.63	0.07	12
tr|Q830S4|Q830S4_ENTF	13	0.45	0.04	12
sp|Q836R3|K6PF_ENTFA	13	2.2	0.06	10
tr|Q839S6|Q839S6_ENTF	12	0.17	0.01	10
tr|Q834B0|Q834B0_ENTF	12	1.45	0.07	10
tr|Q833I8|Q833I8_ENTF	12	1.79	0.21	10
tr|Q834H5|Q834H5_ENTF	11	1.34	0.14	10
sp|P37062|NAPE_ENTFA	11	0.5	0.08	10
tr|Q839I9|Q839I9_ENTF	10	1.35	0.11	10
tr|Q832R3|Q832R3_ENTF	10	1.38	0.19	10
tr|Q839H9|Q839H9_ENTF	12	2.39	0.22	9
tr|H7C720|H7C720_ENTF	10	1.09	0.1	9
sp|Q831U9|RS2_ENTFA	11	0.88	0.1	8
tr|H7C7A0|H7C7A0_ENTF	10	0.79	0.07	8
sp|Q831A4|ATPG_ENTFA	10	1.11	0.1	8
tr|Q839S7|Q839S7_ENTF	9	0.19	0.02	8
tr|Q837H6|Q837H6_ENTF	9	1.9	0.15	8
tr|Q834V5|Q834V5_ENTF	9	1.08	0.19	8
tr|Q834Q6|Q834Q6_ENTF	9	0.39	0.04	8
tr|Q834K8|Q834K8_ENTF	9	2.43	0.08	8
sp|Q839D9|RPOA_ENTFA	9	0.54	0.11	8
tr|H7C6X9|H7C6X9_ENTF	8	1.63	0.12	8
sp|Q839E7|RS5_ENTFA	8	0.57	0.06	8
sp|P52329|RPOD_ENTFA	8	0.3	0.04	8
sp|Q839Y6|RL9_ENTFA	10	0.19	0.02	7
sp|Q831A1|ATPF_ENTFA	10	0.21	0.06	7
sp|Q830Q6|RL1_ENTFA	10	0.28	0.04	7
sp|Q837W3|TIG_ENTFA	9	0.23	0.01	7
sp|Q836A6|LYAT_ENTFA	9	1.88	0.28	7
tr|Q830X4|Q830X4_ENTF	8	0.65	0.03	7
tr|Q830P6|Q830P6_ENTF	8	0.28	0.02	7
tr|Q82ZZ4|Q82ZZ4_ENTF	8	1.7	0.06	7
sp|Q839J1|DEOC_ENTFA	8	0.53	0.11	7
tr|Q836Z4|Q836Z4_ENTF	7	1	0.05	7
tr|Q836C4|Q836C4_ENTF	7	1.54	0.34	7
tr|Q836C2|Q836C2_ENTF	7	0.39	0.02	7
sp|Q835R8|GRPE_ENTFA	7	0.21	0.08	7
tr|Q833X8|Q833X8_ENTF	11	0.91	0.08	6
sp|Q831Y7|CLPB_ENTFA	10	0.2	0.06	6
tr|Q836R2|Q836R2_ENTF	8	1.57	0.51	6
sp|Q839E9|RL6_ENTFA	8	0.16	0.01	6
sp|Q839E3|KAD_ENTFA	8	0.25	0.07	6
tr|Q838A2|Q838A2_ENTF	7	0.3	0.04	6
sp|Q838D7|SYY1_ENTFA	7	0.43	0.25	6
sp|P59687|NAGB_ENTFA	7	0.17	0.03	6
tr|Q837S1|Q837S1_ENTF	6	0.45	0.04	6
tr|Q837S0|Q837S0_ENTF	6	1.01	0.31	6
tr|Q836E7|Q836E7_ENTF	6	0.95	0.21	6
tr|Q830S5|Q830S5_ENTF	6	0.59	0.06	6
sp|Q839C1|LDH1_ENTFA	6	1.12	0.34	6
sp|Q835R5|DNAJ_ENTFA	7	0.81	0.21	5
sp|Q835G1|G6PI_ENTFA	7	1.8	0.2	5
sp|Q833H0|ACKA_ENTFA	7	0.69	0.05	5
tr|Q836Z9|Q836Z9_ENTF	6	0.58	0.1	5
tr|Q836H3|Q836H3_ENTF	6	0.78	0.1	5
tr|Q830W2|Q830W2_ENTF	6	1.04	0.09	5
tr|Q82ZL6|Q82ZL6_ENTF	6	1.47	0.21	5
tr|Q82Z92|Q82Z92_ENTF	6	0.37	0.03	5
tr|H7C6V6|H7C6V6_ENTF	6	0.72	0.08	5
sp|Q837R0|CLPP_ENTFA	6	0.4	0.06	5
sp|P23530|PT1_ENTFA	6	0.54	0.42	5
tr|Q838K3|Q838K3_ENTF	5	0.55	0.04	5
tr|Q835W9|Q835W9_ENTF	5	0.59	0.04	5
tr|Q834K5|Q834K5_ENTF	5	0.75	0.05	5
tr|Q830B2|Q830B2_ENTF	5	0.72	0.05	5
sp|Q833J0|TPIS_ENTFA	5	0.57	0.09	5
sp|Q831G0|UPP_ENTFA	5	0.74	0.07	5
sp|Q831F6|RF1_ENTFA	5	0.41	0.14	5
sp|Q830Q7|RL10_ENTFA	5	0.29	0.03	5
sp|P37061|NAOX_ENTFA	5	1.52	0.2	5
tr|Q838D3|Q838D3_ENTF	7	1.21	0.14	4
tr|Q82YY8|Q82YY8_ENTF	7	2.09	1.28	4
tr|Q837R1|Q837R1_ENTF	6	0.26	0.03	4
tr|Q831T4|Q831T4_ENTF	6	0.18	0.04	4
sp|Q839E5|RL15_ENTFA	6	0.14	0.02	4
tr|Q838I0|Q838I0_ENTF	5	1.24	0.1	4
tr|Q834C2|Q834C2_ENTF	5	0.28	0.06	4
tr|Q830S8|Q830S8_ENTF	5	0.95	0.47	4
tr|Q830P7|Q830P7_ENTF	5	2.36	0.53	4
sp|Q839F8|RS3_ENTFA	5	0.78	0.06	4
tr|Q836G2|Q836G2_ENTF	4	1.02	0.08	4
tr|Q834H0|Q834H0_ENTF	4	1.29	0.16	4
tr|Q832N2|Q832N2_ENTF	4	1.62	0.11	4
tr|Q82ZY3|Q82ZY3_ENTF	4	0.3	0.02	4
tr|Q82ZB7|Q82ZB7_ENTF	4	0.6	0.02	4
tr|Q82YZ1|Q82YZ1_ENTF	4	0.63	0.04	4
sp|Q839G4|RL3_ENTFA	4	0.55	0.05	4
sp|Q837L6|RL25_ENTFA	4	0.18	0.02	4
sp|Q830Q8|RL7_ENTFA	4	0.19	0.02	4
sp|Q839Q5|OTCC_ENTFA	7	0.29	0.27	3
tr|H7C6Z5|H7C6Z5_ENTF	6	7.93	0.46	3
sp|Q839F0|RS8_ENTFA	6	0.22	0.02	3
sp|Q830C3|Y2866_ENTFA	6	0.27	0.03	3
tr|H7C6Z0|H7C6Z0_ENTF	5	0.91	0.51	3
sp|Q839I2|DEOB_ENTFA	5	0.38	0.01	3
sp|Q838Z5|EFP_ENTFA	5	0.22	0.05	3
sp|Q836D3|LUXS_ENTFA	5	0.47	0.03	3
sp|Q831V2|RRF_ENTFA	5	0.22	0.01	3
sp|Q830Y9|NADE_ENTFA	5	0.48	0.04	3
tr|Q836Q8|Q836Q8_ENTF	4	1.58	0.35	3
tr|Q836L8|Q836L8_ENTF	4	2.07	0.18	3
tr|Q834V8|Q834V8_ENTF	4	1.23	0.46	3
tr|Q82ZW5|Q82ZW5_ENTF	4	0.49	0.3	3
tr|Q82Z74|Q82Z74_ENTF	4	2.08	0.12	3
tr|Q82YV2|Q82YV2_ENTF	4	0.32	0.01	3
sp|Q837R5|Y766_ENTFA	4	1.29	0.09	3
tr|Q837H4|Q837H4_ENTF	3	0.8	0.11	3
tr|Q836K0|Q836K0_ENTF	3	1.16	0.29	3
tr|Q835V1|Q835V1_ENTF	3	0.67	0.32	3
tr|Q835K9|Q835K9_ENTF	3	0.81	0.03	3
tr|Q834F0|Q834F0_ENTF	3	1.37	0.08	3
tr|Q833L1|Q833L1_ENTF	3	0.69	0.03	3
tr|Q831Q0|Q831Q0_ENTF	3	1.61	0.77	3
tr|Q82ZZ9|Q82ZZ9_ENTF	3	0.37	0.01	3
tr|Q82ZX2|Q82ZX2_ENTF	3	0.23	0.06	3
tr|Q82Z45|Q82Z45_ENTF	3	0.4	0.03	3
tr|Q820U6|Q820U6_ENTF	3	1.34	0.04	3
sp|Q839H4|GPMA_ENTFA	3	1.94	0.27	3
sp|Q838N8|PCP_ENTFA	3	0.5	0.1	3
sp|Q836H8|DAPH_ENTFA	3	0.66	0.27	3
sp|Q833I5|Y1967_ENTFA	3	1.2	0.17	3
sp|Q831B2|AZOR_ENTFA	3	0.47	0.05	3
sp|Q830Q5|RL11_ENTFA	3	0.19	0.05	3
tr|Q839B1|Q839B1_ENTF	4	0.56	0.61	2
tr|Q836H2|Q836H2_ENTF	4	0.12	0.01	2
tr|H7C796|H7C796_ENTF	4	3.16	0.22	2
sp|Q836V4|SEPF_ENTFA	4	0.37	0.03	2
sp|Q835J5|PEPT_ENTFA	4	0.57	0.1	2
tr|Q838J4|Q838J4_ENTF	3	0.25	0.01	2
tr|Q837A9|Q837A9_ENTF	3	1.71	0.15	2
tr|Q834I5|Q834I5_ENTF	3	0.4	0.02	2
tr|Q834B7|Q834B7_ENTF	3	0.68	0.01	2
tr|Q831V3|Q831V3_ENTF	3	0.44	0.01	2
tr|Q831C0|Q831C0_ENTF	3	0.74	0.14	2
tr|Q82ZL3|Q82ZL3_ENTF	3	3.31	0.08	2
sp|Q839G3|RL4_ENTFA	3	0.69	0.02	2
sp|Q834K4|HSLU_ENTFA	3	0.76	0	2
sp|Q830B9|NADD_ENTFA	3	0.75	0.31	2
sp|Q820V5|FABI_ENTFA	3	1.68	0.25	2
tr|Q839A3|Q839A3_ENTF	2	1.76	0	2
tr|Q837Z0|Q837Z0_ENTF	2	2.36	0.38	2
tr|Q837N2|Q837N2_ENTF	2	1.79	0.21	2
tr|Q836Q9|Q836Q9_ENTF	2	2.42	0.52	2
tr|Q836B9|Q836B9_ENTF	2	1.16	0.15	2
tr|Q836A4|Q836A4_ENTF	2	0.17	0.04	2
tr|Q835T7|Q835T7_ENTF	2	1.1	0.25	2
tr|Q835Q8|Q835Q8_ENTF	2	1.31	0.01	2
tr|Q835H5|Q835H5_ENTF	2	0.4	0.01	2
tr|Q834H3|Q834H3_ENTF	2	3.75	1.53	2
tr|Q834G3|Q834G3_ENTF	2	1.35	0.11	2
tr|Q833X9|Q833X9_ENTF	2	0.15	0.03	2
tr|Q832Z7|Q832Z7_ENTF	2	0.26	0.03	2
tr|Q832M5|Q832M5_ENTF	2	1.37	0.12	2
tr|Q832M4|Q832M4_ENTF	2	0.46	0.12	2
tr|Q831Y4|Q831Y4_ENTF	2	4.14	0.59	2
tr|Q831S9|Q831S9_ENTF	2	0.97	0.04	2
tr|Q831S6|Q831S6_ENTF	2	1.72	0.12	2
tr|Q831Q5|Q831Q5_ENTF	2	1.49	0.03	2
tr|Q831F8|Q831F8_ENTF	2	0.22	0.01	2
tr|Q830V2|Q830V2_ENTF	2	0.32	0.13	2
tr|Q82ZY8|Q82ZY8_ENTF	2	0.22	0.04	2
tr|Q82ZK1|Q82ZK1_ENTF	2	0.56	0.35	2
tr|Q82ZH1|Q82ZH1_ENTF	2	0.25	0.09	2
tr|Q820V4|Q820V4_ENTF	2	0.62	0.57	2
sp|Q839Y9|SSB_ENTFA	2	1.01	0.04	2
sp|Q839U1|GLMU_ENTFA	2	0.27	0.02	2
sp|Q838A9|Y663_ENTFA	2	0.2	0	2
sp|Q837P9|METK_ENTFA	2	1.05	0.02	2
sp|Q835J8|SYA_ENTFA	2	0.4	0.09	2
sp|Q831V1|PYRH_ENTFA	2	0.9	0.02	2
sp|Q831A6|ATPE_ENTFA	2	0.4	0.16	2
sp|Q830B5|ACCA_ENTFA	2	0.86	0.03	2
sp|Q82ZB4|MSCL_ENTFA	2	0.58	0.01	2
sp|P07515|PTHP_ENTFA	2	0.24	0.06	2
sp|P0A2X7|ARCC1_ENTFA	3	N15	N15	3
tr|Q835V8|Q835V8_ENTF	9	N14	N14	9
tr|Q831F4|Q831F4_ENTF	7	N14	N14	7
tr|Q835Z7|Q835Z7_ENTF	6	N14	N14	6
tr|Q835T1|Q835T1_ENTF	3	N14	N14	3
tr|Q839G7|Q839G7_ENTF	2	N14	N14	2
tr|Q838Z2|Q838Z2_ENTF	2	N14	N14	2
sp|Q839Y4|PURA_ENTFA	2	N14	N14	2
tr|Q837W9|Q837W9_ENTF	3	0.36	0.12	2
tr|Q831X2|Q831X2_ENTF	3	1.2	0.06	2
sp|Q839F5|RS17_ENTFA	3	0.22	0.04	2
sp|Q82Z47|RS9_ENTFA	3	0.33	0.1	2
tr|Q839Z4|Q839Z4_ENTF	2	4.98	2.31	2
tr|Q839B4|Q839B4_ENTF	2	0.2	0.01	2
tr|Q835H2|Q835H2_ENTF	2	0.56	0.19	2
tr|Q834U6|Q834U6_ENTF	2	2.61	0.05	2
tr|Q834S3|Q834S3_ENTF	2	0.31	0.07	2
tr|Q834R9|Q834R9_ENTF	2	0.7	0.12	2
tr|Q834G9|Q834G9_ENTF	2	2.03	0.14	2
tr|Q834C3|Q834C3_ENTF	2	0.33	0.04	2
tr|Q830W4|Q830W4_ENTF	2	0.46	0.02	2
tr|Q82Z09|Q82Z09_ENTF	2	1.54	0.24	2
tr|Q82YY6|Q82YY6_ENTF	2	0.47	0.07	2
tr|H7C725|H7C725_ENTF	2	1.15	0.02	2
sp|Q93K67|ARCA_ENTFA	2	0.18	0.13	2
sp|Q839G1|RL2_ENTFA	2	0.54	0.33	2
sp|Q837V3|GATA_ENTFA	2	2.44	0.16	2
sp|Q837C9|IF3_ENTFA	2	1.28	0.24	2
sp|Q834T6|KCY_ENTFA	2	1.07	0.16	2
sp|Q834N3|PPAC_ENTFA	2	0.95	0.04	2
tr|Q838Y1|Q838Y1_ENTF	2	1.83	0.14	2
tr|Q834Q7|Q834Q7_ENTF	2	13.86	1.29	2
sp|Q838I4|SODM_ENTFA	2	0.08	0.02	2

## Sheet: bgsA_3
accession	# peptides identified	ratio 14N/15N	Standard deviation	# peptides used for quantification
sp|Q93EU6|CH60_ENTFA	34	0.12	0.01	24
sp|Q839G8|EFTU_ENTFA	27	0.64	0.07	24
sp|Q835R7|DNAK_ENTFA	59	0.14	0.03	23
tr|Q82Z23|Q82Z23_ENTF	27	1.19	0.22	23
tr|H7C713|H7C713_ENTF	25	0.46	0.03	23
sp|Q837Y9|PRSA_ENTFA	23	0.95	0.08	20
tr|Q839X9|Q839X9_ENTF	25	0.22	0.03	19
tr|Q837D6|Q837D6_ENTF	23	3.82	1.76	18
sp|Q9K596|ENO_ENTFA	20	0.89	0.11	18
tr|Q82ZM6|Q82ZM6_ENTF	18	1.18	0.13	18
tr|Q835M1|Q835M1_ENTF	20	0.74	0.08	17
tr|Q839I9|Q839I9_ENTF	18	1.3	0.05	17
tr|Q839I8|Q839I8_ENTF	22	0.86	0.03	16
tr|Q835M2|Q835M2_ENTF	21	0.5	0.06	16
sp|Q831V0|EFTS_ENTFA	24	0.25	0.03	15
tr|Q833I8|Q833I8_ENTF	18	1.08	0.08	15
sp|O08439|FTSZ_ENTFA	19	0.38	0.02	14
tr|Q835M3|Q835M3_ENTF	16	1.33	0.05	13
tr|Q82ZJ4|Q82ZJ4_ENTF	14	1.31	0.06	13
tr|H7C6X6|H7C6X6_ENTF	14	0.2	0.03	13
sp|Q831A5|ATPB_ENTFA	14	1.06	0.07	13
tr|Q834T5|Q834T5_ENTF	16	0.31	0.05	12
tr|Q82Z24|Q82Z24_ENTF	15	1.55	0.1	12
sp|Q831A3|ATPA_ENTFA	12	1.1	0.09	12
tr|Q82ZH5|Q82ZH5_ENTF	17	1.45	0.31	11
tr|Q834B6|Q834B6_ENTF	16	0.8	0.11	11
tr|Q834C4|Q834C4_ENTF	14	0.29	0.02	11
tr|Q835M4|Q835M4_ENTF	13	1.37	0.15	11
tr|Q834B0|Q834B0_ENTF	12	1.42	0.08	11
tr|Q834U8|Q834U8_ENTF	11	2.12	0.08	10
tr|Q839S6|Q839S6_ENTF	13	0.15	0.02	9
tr|Q836Z4|Q836Z4_ENTF	12	0.87	0.06	9
tr|Q831K8|Q831K8_ENTF	11	1.44	0.14	9
sp|Q839E7|RS5_ENTFA	11	0.55	0.03	9
tr|Q834V5|Q834V5_ENTF	10	1	0.08	9
sp|Q831A4|ATPG_ENTFA	10	1.15	0.08	9
sp|Q837W3|TIG_ENTFA	15	0.22	0.02	8
sp|Q833I9|PGK_ENTFA	14	0.26	0.02	8
sp|Q839D9|RPOA_ENTFA	11	0.58	0.04	8
sp|Q839Q5|OTCC_ENTFA	10	0.11	0.01	8
tr|Q834H5|Q834H5_ENTF	9	1.47	0.15	8
tr|Q834K8|Q834K8_ENTF	8	2.33	0.28	8
tr|Q836J2|Q836J2_ENTF	11	1.46	0.06	7
sp|Q831A1|ATPF_ENTFA	10	0.28	0.04	7
sp|Q836R3|K6PF_ENTFA	9	1.07	0.06	7
tr|Q82ZL6|Q82ZL6_ENTF	8	1.61	0.12	7
tr|H7C7A0|H7C7A0_ENTF	8	0.76	0.05	7
tr|Q837H4|Q837H4_ENTF	7	0.74	0.08	7
tr|Q832R3|Q832R3_ENTF	7	1.43	0.18	7
tr|Q837W9|Q837W9_ENTF	11	0.43	0.1	6
tr|Q833X8|Q833X8_ENTF	9	0.92	0.12	6
sp|Q831U9|RS2_ENTFA	9	0.55	0.1	6
tr|Q830S4|Q830S4_ENTF	8	0.5	0.03	6
tr|Q835K9|Q835K9_ENTF	7	0.81	0.11	6
tr|Q830X4|Q830X4_ENTF	7	0.56	0.03	6
tr|Q836E7|Q836E7_ENTF	6	0.35	0.07	6
tr|H7C720|H7C720_ENTF	6	1.1	0.05	6
sp|Q839G9|EFG_ENTFA	6	0.76	0.26	6
tr|Q839S7|Q839S7_ENTF	9	0.16	0.03	5
sp|Q833H0|ACKA_ENTFA	9	0.52	0.04	5
tr|H7C6Z0|H7C6Z0_ENTF	7	0.53	0.25	5
sp|Q836D3|LUXS_ENTFA	7	0.41	0.02	5
sp|Q830Q5|RL11_ENTFA	7	0.13	0.01	5
sp|P52329|RPOD_ENTFA	7	0.29	0.03	5
tr|Q834Q6|Q834Q6_ENTF	6	0.34	0.02	5
sp|Q836A6|LYAT_ENTFA	6	1.57	0.1	5
tr|H7C6X9|H7C6X9_ENTF	5	1.49	0.13	5
sp|P23530|PT1_ENTFA	12	0.38	0.16	4
tr|Q831T4|Q831T4_ENTF	10	0.19	0.02	4
sp|Q839E3|KAD_ENTFA	7	0.17	0.03	4
sp|Q838Z5|EFP_ENTFA	7	0.17	0.05	4
tr|Q838A2|Q838A2_ENTF	6	0.21	0.02	4
tr|Q836K0|Q836K0_ENTF	6	1.25	0.08	4
sp|Q831G0|UPP_ENTFA	6	0.66	0.04	4
sp|P59687|NAGB_ENTFA	6	0.14	0.01	4
tr|Q834V8|Q834V8_ENTF	5	1.22	0.34	4
tr|Q833L1|Q833L1_ENTF	5	0.56	0.01	4
tr|Q832N2|Q832N2_ENTF	5	1.46	0.12	4
tr|Q830S5|Q830S5_ENTF	5	0.56	0.02	4
tr|Q830B2|Q830B2_ENTF	5	0.54	0.06	4
tr|Q82ZB7|Q82ZB7_ENTF	5	0.67	0.05	4
sp|Q838D7|SYY1_ENTFA	5	0.27	0.1	4
sp|Q835R8|GRPE_ENTFA	5	0.12	0.03	4
sp|Q834N3|PPAC_ENTFA	5	0.52	0.23	4
tr|Q839H9|Q839H9_ENTF	4	2.31	0.08	4
tr|Q838J4|Q838J4_ENTF	4	0.2	0.06	4
tr|Q837S0|Q837S0_ENTF	4	1.05	0.2	4
tr|Q836C2|Q836C2_ENTF	4	0.37	0.03	4
tr|Q834F0|Q834F0_ENTF	4	1.39	0.06	4
sp|Q839F4|RL14_ENTFA	4	0.28	0.02	4
sp|Q831Y7|CLPB_ENTFA	17	0.13	0.02	3
tr|Q82ZZ4|Q82ZZ4_ENTF	7	1.4	0.05	3
sp|P37062|NAPE_ENTFA	7	0.2	0.02	3
tr|Q82ZE6|Q82ZE6_ENTF	5	0.67	0.06	3
tr|Q82Z45|Q82Z45_ENTF	5	0.43	0.08	3
tr|Q838K3|Q838K3_ENTF	4	0.56	0.03	3
tr|Q837S1|Q837S1_ENTF	4	0.48	0.1	3
tr|Q836Z9|Q836Z9_ENTF	4	0.64	0.14	3
tr|Q836C4|Q836C4_ENTF	4	1.14	0.1	3
tr|Q835W9|Q835W9_ENTF	4	0.66	0.04	3
tr|Q834C2|Q834C2_ENTF	4	0.32	0.03	3
tr|Q82YV2|Q82YV2_ENTF	4	0.25	0.04	3
tr|Q820A8|Q820A8_ENTF	4	1.2	0.09	3
sp|Q835R5|DNAJ_ENTFA	4	0.58	0.07	3
sp|Q831A6|ATPE_ENTFA	4	0.26	0.03	3
tr|Q839T0|Q839T0_ENTF	3	0.3	0.02	3
tr|Q837A9|Q837A9_ENTF	3	1.64	0.06	3
tr|Q836R1|Q836R1_ENTF	3	0.54	0.06	3
tr|Q835H5|Q835H5_ENTF	3	0.33	0.01	3
tr|Q833H1|Q833H1_ENTF	3	0.79	0.03	3
tr|Q832M4|Q832M4_ENTF	3	0.41	0.05	3
tr|Q830S8|Q830S8_ENTF	3	1.1	0.03	3
sp|Q835G1|G6PI_ENTFA	3	0.96	0.08	3
sp|Q830Y9|NADE_ENTFA	3	0.37	0.01	3
tr|H7C6V6|H7C6V6_ENTF	6	0.27	0.02	2
sp|Q839E5|RL15_ENTFA	6	0.08	0	2
sp|Q837L6|RL25_ENTFA	6	0.15	0.02	2
tr|Q82Z74|Q82Z74_ENTF	5	1.93	0.04	2
sp|Q839F0|RS8_ENTFA	5	0.16	0.02	2
tr|Q836H3|Q836H3_ENTF	4	0.39	0.02	2
tr|Q830P6|Q830P6_ENTF	4	0.27	0.03	2
sp|Q839J1|DEOC_ENTFA	4	0.23	0.03	2
sp|Q838N8|PCP_ENTFA	4	0.25	0.01	2
sp|Q833J0|TPIS_ENTFA	4	0.27	0.01	2
tr|Q838D3|Q838D3_ENTF	3	2.35	1.63	2
tr|Q836X1|Q836X1_ENTF	3	1.34	0.28	2
tr|Q831F8|Q831F8_ENTF	3	0.16	0.08	2
tr|Q830N4|Q830N4_ENTF	3	1.59	0.12	2
tr|Q82ZY3|Q82ZY3_ENTF	3	0.26	0	2
sp|Q839H0|RS7_ENTFA	3	0.6	0.07	2
sp|Q839F8|RS3_ENTFA	3	0.51	0.03	2
sp|Q839C1|LDH1_ENTFA	3	0.23	0.03	2
sp|Q838A9|Y663_ENTFA	3	0.24	0.09	2
sp|Q837R0|CLPP_ENTFA	3	0.46	0.03	2
sp|Q830Q8|RL7_ENTFA	3	0.16	0.02	2
sp|P59754|RS13_ENTFA	3	0.18	0.02	2
tr|Q839X7|Q839X7_ENTF	2	0.59	0.01	2
tr|Q838I0|Q838I0_ENTF	2	0.87	0.35	2
tr|Q837H6|Q837H6_ENTF	2	1.63	0.14	2
tr|Q836W9|Q836W9_ENTF	2	0.86	0.09	2
tr|Q836A4|Q836A4_ENTF	2	0.17	0.01	2
tr|Q835Q8|Q835Q8_ENTF	2	0.92	0.09	2
tr|Q834G3|Q834G3_ENTF	2	1.56	0.05	2
tr|Q834C5|Q834C5_ENTF	2	1.27	0.05	2
tr|Q834C3|Q834C3_ENTF	2	0.27	0.03	2
tr|Q832N1|Q832N1_ENTF	2	1.63	0.11	2
tr|Q830L7|Q830L7_ENTF	2	0.64	0.06	2
tr|Q82ZZ9|Q82ZZ9_ENTF	2	0.34	0.01	2
tr|Q82ZK1|Q82ZK1_ENTF	2	0.45	0.29	2
tr|Q820U6|Q820U6_ENTF	2	1.36	0.05	2
sp|Q839H4|GPMA_ENTFA	2	0.47	0	2
sp|Q839D8|RL17_ENTFA	2	0.4	0.11	2
sp|Q834K4|HSLU_ENTFA	2	0.64	0.08	2
sp|Q834C1|GPDA_ENTFA	2	0.73	0	2
sp|Q830B9|NADD_ENTFA	2	0.63	0.02	2
sp|Q82ZB4|MSCL_ENTFA	2	0.6	0.01	2
sp|Q82Z47|RS9_ENTFA	2	0.19	0	2
sp|P07515|PTHP_ENTFA	2	0.14	0	2
tr|Q839B4|Q839B4_ENTF	2	N15	N15	2
sp|Q93K67|ARCA_ENTFA	2	N15	N15	2
sp|P0A2X7|ARCC1_ENTFA	3	N15	N15	3
sp|Q839E9|RL6_ENTFA	5	0.44	0.47	2
sp|Q833M7|CLPX_ENTFA	4	0.53	0.19	4
sp|Q838I4|SODM_ENTFA	3	0.3	0.32	2
sp|Q830Q7|RL10_ENTFA	3	0.42	0.06	2
sp|Q830C3|Y2866_ENTFA	3	0.21	0.03	3
tr|Q833M6|Q833M6_ENTF	2	0.36	0.06	2
tr|Q830W2|Q830W2_ENTF	2	0.52	0.26	2
tr|Q82ZL3|Q82ZL3_ENTF	2	2.34	0.31	2
tr|Q82ZE0|Q82ZE0_ENTF	2	0.36	0.04	2
tr|Q82YY2|Q82YY2_ENTF	2	0.79	0.05	2
sp|Q831V1|PYRH_ENTFA	2	0.4	0.11	2
sp|Q82ZX4|Y2923_ENTFA	2	0.21	0	2
tr|Q836G2|Q836G2_ENTF	2	0.56	0.07	2
tr|Q834S3|Q834S3_ENTF	6	0.2	0.03	3
tr|Q834A6|Q834A6_ENTF	3	0.27	0.09	2
tr|Q837R1|Q837R1_ENTF	3	0.17	0	2
sp|Q839F9|RL22_ENTFA	2	0.24	0.09	2
sp|Q837V2|GATB_ENTFA	2	0.2	0.05	2
sp|Q830Q6|RL1_ENTFA	6	0.16	0.01	3

## Sheet: significant_T-test_alpha_0.05
	α ≤ 0.05	GroupA mean	GroupA std.dev.	GroupB mean	GroupB std.dev.	Absolute t value	Degrees of freedom	Raw p value	Adj p value	False Discovery Rate	Mut_A	Mut_B	Mut_C	WT_A	WT_B	WT_C
sp|O08439|FTSZ_ENTFA	x	-0.711636	0.216732	-0.0153082	0.092439	5.11868	2	0.0361119	0.0361119	-0.144448	-0.745427	-0.909488	-0.479993	0.0565835	0.0170735	-0.119582
sp|P07515|PTHP_ENTFA	x	-1.72727	0.273358	0.313897	0.594317	5.1829	2	0.035269	0.035269	-0.141076	NaN	-1.53398	-1.92057	-0.0418202	1	-0.0164881
sp|P52329|RPOD_ENTFA	x	-1.01897	0.175259	0.0990726	0.0140092	11.0142	2	0.00814259	0.00814259	Infinity	-0.974909	-1.21205	-0.869939	0.103378	0.083416	0.110424
sp|P59687|NAGB_ENTFA	x	-1.95935	0.0625259	0.385591	0.230797	14.0295	1	0.0453005	0.0453005	-0.181202	-1.926	-2.03148	-1.92057	0.548789	0.222392	NaN
sp|Q82Z47|RS9_ENTFA	x	-1.35517	0.243517	-0.18092	0.0506929	8.17671	2	0.0146295	0.0146295	Infinity	-1.51096	-1.07455	-1.47999	-0.129283	-0.182864	-0.230613
sp|Q830C3|Y2866_ENTFA	x	-1.27737	0.126307	0.107062	0.079813	15.0137	2	0.00440701	0.00440701	Infinity	-1.13245	-1.36405	-1.3356	0.163499	0.0506261	NaN
sp|Q830Q5|RL11_ENTFA	x	-1.9415	0.0793767	-0.0945433	0.0389297	36.1842	2	0.000762893	0.000762893	Infinity	-1.926	-1.87101	-2.02748	-0.129283	-0.0524674	-0.10188
sp|Q830Q6|RL1_ENTFA	x	-1.47099	0.22465	0.330577	0.579869	5.01782	2	0.0374968	0.0374968	-0.149987	-1.37346	-1.31159	-1.72792	0.00822051	1	-0.0164881
sp|Q830Q8|RL7_ENTFA	x	-1.78145	0.0780535	-0.13911	0.104741	21.7769	3	0.000211932	0.000211932	Infinity	-1.74543	-1.87101	-1.72792	-0.0418202	-0.125531	-0.249978
sp|Q831A1|ATPF_ENTFA	x	-1.36259	0.408649	0.0192385	0.0556509	5.80328	2	0.0284326	0.0284326	-0.113731	-1.44057	-1.72662	-0.920566	-0.0418202	0.0671142	0.0324215
sp|Q831A3|ATPA_ENTFA	x	0.877866	0.164789	-0.0253906	0.0811196	8.51776	2	0.0135046	0.0135046	Infinity	0.853611	0.726549	1.05344	-0.0588937	0.0671142	-0.0843922
sp|Q831A4|ATPG_ENTFA	x	0.913838	0.223073	0.120214	0.0412945	6.05916	2	0.0261734	0.0261734	-0.104694	0.94847	0.675475	1.11757	0.118644	0.162271	0.0797272
sp|Q831A5|ATPB_ENTFA	x	0.861351	0.167338	-0.0424848	0.0647223	8.72537	2	0.0128818	0.0128818	Infinity	0.908577	0.675475	1	-0.111361	0.0170735	-0.0331669
sp|Q831A6|ATPE_ENTFA	x	-1.02414	0.225476	0.212317	0.0622583	9.15556	2	0.0117204	0.0117204	Infinity	-1.24793	-0.797013	-1.02748	0.192645	0.162271	0.282035
sp|Q831G0|UPP_ENTFA	x	0.261183	0.150828	-0.212311	0.0416441	5.15089	2	0.0356855	0.0356855	-0.142742	0.376563	0.0905123	0.316474	-0.241758	-0.182864	NaN
sp|Q831V0|EFTS_ENTFA	x	-1.27874	0.180509	0.0353595	0.0199182	12.5332	2	0.006306	0.006306	Infinity	-1.44057	-1.31159	-1.08406	0.0565835	0.0170735	0.0324215
sp|Q831V2|RRF_ENTFA	x	-1.7462	0.122599	0.34642	0.0416441	22.8564	1	0.0278353	0.0278353	-0.111341	-1.83289	-1.65951	NaN	0.316973	0.375867	NaN
sp|Q831Y7|CLPB_ENTFA	x	-1.88579	0.124008	-0.951787	0.286879	5.17624	2	0.0353552	0.0353552	-0.141421	-1.83289	-1.79701	-2.02748	-0.643856	-1	-1.2115
sp|Q833I9|PGK_ENTFA	x	-0.806964	0.337444	0.185072	0.0632888	5.00472	2	0.0376824	0.0376824	-0.15073	-0.974909	-0.418501	-1.02748	0.178146	0.251539	0.125531
sp|Q835G1|G6PI_ENTFA	x	1.02785	0.298833	-0.172889	0.136779	6.07076	2	0.0260773	0.0260773	-0.104309	0.853611	1.37291	0.857042	-0.0761717	NaN	-0.269607
sp|Q835R7|DNAK_ENTFA	x	-2.05272	0.224204	0.288523	0.025314	17.9727	2	0.0030815	0.0030815	Infinity	-1.926	-2.31159	-1.92057	0.316973	0.280108	0.268489
sp|Q835R8|GRPE_ENTFA	x	-1.66734	0.507855	0.464455	0.027609	7.25982	2	0.0184501	0.0184501	Infinity	-1.13245	-1.72662	-2.14296	0.467652	0.490326	0.435386
sp|Q836A6|LYAT_ENTFA	x	1.51483	0.069666	-0.313391	0.0120728	44.4632	2	0.000505439	0.000505439	Infinity	1.54215	1.43565	1.5667	-0.321928	-0.304855	NaN
sp|Q836R3|K6PF_ENTFA	x	1.2125	0.390511	0.101712	0.063822	4.83089	2	0.0402783	0.0402783	-0.161113	0.961526	1.66242	1.01355	0.0565835	0.146841	NaN
sp|Q837L6|RL25_ENTFA	x	-1.86765	0.0707182	0.12525	0.0268704	45.6279	2	0.000479984	0.000479984	Infinity	-1.83289	-1.94902	-1.82103	0.133751	0.146841	0.0951572
sp|Q837P9|METK_ENTFA	x	0.602679	0.0104292	-0.476281	0.157528	11.8246	2	0.00707621	0.00707621	Infinity	0.610054	0.595304	NaN	-0.428843	-0.347923	-0.652077
sp|Q837W3|TIG_ENTFA	x	-1.41244	0.166896	-0.30543	0.0162184	11.4348	2	0.00756131	0.00756131	Infinity	-1.37346	-1.59538	-1.26849	-0.321928	-0.304855	-0.289507
sp|Q837Y9|PRSA_ENTFA	x	0.754323	0.149675	-0.327674	0.0784294	11.0906	3	0.0015705	0.0015705	Infinity	0.839535	0.581499	0.841935	-0.406817	-0.326228	-0.249978
sp|Q838Z5|EFP_ENTFA	x	-1.62831	0.0387297	-0.186645	0.00525484	63.8881	2	0.000244906	0.000244906	Infinity	-1.58496	-1.65951	-1.64046	-0.184425	-0.182864	-0.192645
sp|Q839E3|KAD_ENTFA	x	-1.56683	0.0841635	-0.186969	0.041743	25.44	2	0.00154157	0.00154157	Infinity	-1.58496	-1.47508	-1.64046	-0.14743	-0.182864	-0.230613
sp|Q839F0|RS8_ENTFA	x	-1.71095	0.0454026	0.135166	0.0278506	60.0325	3	1.01831e-05	1.01831e-05	Infinity	-1.74543	-1.65951	-1.72792	0.103378	0.146841	0.155278
sp|Q839Q5|OTCC_ENTFA	x	-1.78745	0.505299	-0.173984	0.0484308	5.50535	2	0.0314456	0.0314456	-0.125783	-1.83289	-1.26096	-2.26849	-0.222392	-0.125531	-0.174029
sp|Q839Y6|RL9_ENTFA	x	-1.94827	0.109263	0.183746	0.046831	26.0462	1	0.0244299	0.0244299	-0.0977197	-2.02554	-1.87101	NaN	0.221214	0.131245	0.19878
sp|Q93EU6|CH60_ENTFA	x	-2.19566	0.201715	0.109872	0.0372483	19.4676	2	0.00262821	0.00262821	Infinity	-2.02554	-2.4185	-2.14296	0.0723508	0.146841	0.110424
sp|Q9K596|ENO_ENTFA	x	0.691864	0.0611767	0.214035	0.0515298	10.347	3	0.00192582	0.00192582	Infinity	0.626542	0.701238	0.747813	0.235289	0.251539	0.155278
tr|H7C6X6|H7C6X6_ENTF	x	-1.12494	0.405965	0.991601	0.0687935	8.90332	2	0.0123815	0.0123815	Infinity	-1.30933	-0.659509	-1.40599	0.932493	1.06711	0.975197
tr|H7C6X9|H7C6X9_ENTF	x	1.39426	0.143196	-0.167615	0.0207739	18.6961	2	0.00284865	0.00284865	Infinity	1.46173	1.22979	1.49125	-0.184425	-0.14439	-0.174029
tr|Q820A8|Q820A8_ENTF	x	1.20068	0.0307042	-0.539121	0.0416441	47.5546	1	0.0133852	0.0133852	Infinity	1.22239	NaN	1.17897	-0.568568	-0.509674	NaN
tr|Q82Z23|Q82Z23_ENTF	x	0.99744	0.218061	1.56691	0.0429667	4.43795	2	0.0472071	0.0472071	-0.188828	1.074	0.751424	1.1669	1.60948	1.56768	1.52356
tr|Q82Z24|Q82Z24_ENTF	x	1.51278	0.190233	0.875377	0.0354681	5.70516	2	0.029376	0.029376	-0.117504	1.68281	1.30732	1.5482	0.888639	0.902303	0.835189
tr|Q82Z74|Q82Z74_ENTF	x	1.80898	0.205412	-0.449042	0.120624	15.4573	2	0.00415927	0.00415927	Infinity	1.98089	1.5815	1.86454	-0.363748	-0.534336	NaN
tr|Q82ZH5|Q82ZH5_ENTF	x	1.53966	0.379197	-0.415818	0.212246	7.79413	3	0.00439553	0.00439553	Infinity	1.95501	1.21198	1.45199	-0.184425	-0.46158	-0.601451
tr|Q82ZJ4|Q82ZJ4_ENTF	x	1.14017	0.202378	-0.627876	0.0135119	15.0815	2	0.00436776	0.00436776	Infinity	1.20053	0.914482	1.3055	-0.618321	-0.63743	NaN
tr|Q82ZK1|Q82ZK1_ENTF	x	-0.273827	0.0533998	0.777379	0.211638	8.21957	2	0.0144806	0.0144806	Infinity	NaN	-0.311586	-0.236067	0.593183	1.00856	0.730393
tr|Q82ZL3|Q82ZL3_ENTF	x	2.22153	0.0691218	-10	0	306.247	2	1.06623e-05	1.06623e-05	Infinity	2.2704	2.25175	2.14244	-10	-10	-10
tr|Q82ZL6|Q82ZL6_ENTF	x	1.17442	0.390258	-0.427461	0.143165	6.48502	2	0.0229623	0.0229623	-0.0918492	0.839535	1.08073	1.603	NaN	-0.326228	-0.528694
tr|Q82ZM6|Q82ZM6_ENTF	x	1.02918	0.161606	-0.390689	0.0389936	14.7932	2	0.00453847	0.00453847	Infinity	1.08597	0.846843	1.15472	-0.428843	-0.392317	-0.350907
tr|Q82ZW5|Q82ZW5_ENTF	x	-0.544597	0.0570856	0.0558996	0.0616592	11.1573	2	0.00793749	0.00793749	Infinity	-0.584963	-0.504231	NaN	0.00822051	0.0339473	0.125531
tr|Q82ZX2|Q82ZX2_ENTF	x	-1.76069	0.233784	0.471944	0.0459856	13.3348	1	0.0476519	0.0476519	-0.190608	-1.926	-1.59538	NaN	0.514573	0.478047	0.423211
tr|Q82ZZ4|Q82ZZ4_ENTF	x	1.32248	0.0687128	1.13214	0.0726732	3.29628	3	0.0458614	0.0458614	-0.183446	1.27563	1.29045	1.40136	1.17815	1.16993	1.04836
tr|Q830P6|Q830P6_ENTF	x	-1.17752	0.179925	0.511556	0.0557512	15.5314	2	0.00411993	0.00411993	Infinity	-1.24793	-1.31159	-0.973033	0.548789	0.53842	0.447459
tr|Q830S5|Q830S5_ENTF	x	0.00341548	0.212176	-1.1551	0.0681427	8.80092	2	0.0126658	0.0126658	Infinity	0.16711	-0.236298	0.0794345	-1.20328	-1.10692	NaN
tr|Q830W2|Q830W2_ENTF	x	0.464518	0.445188	-0.850193	0.0947302	5.00301	2	0.0377067	0.0377067	-0.150827	0.839535	0.581499	-0.0274807	-0.866249	-0.748461	-0.93587
tr|Q831F8|Q831F8_ENTF	x	-1.69371	0.0483739	0.342568	0.0174905	57.0948	1	0.0111491	0.0111491	Infinity	NaN	-1.65951	-1.72792	0.330149	0.36257	0.334984
tr|Q831K8|Q831K8_ENTF	x	1.19075	0.222101	0.106046	0.101964	7.37341	2	0.017901	0.017901	Infinity	1.10962	1.02061	1.442	0.178146	0.0339473	NaN
tr|Q831T4|Q831T4_ENTF	x	-1.67132	0.246149	0.066396	0.0603931	11.8754	2	0.00701638	0.00701638	Infinity	-1.58496	-1.94902	-1.47999	0.133751	0.0170735	0.048363
tr|Q832N2|Q832N2_ENTF	x	1.34141	0.170409	-0.641359	0.115869	13.6073	1	0.0467013	0.0467013	-0.186805	NaN	1.22091	1.4619	-0.723291	-0.559427	NaN
tr|Q832R3|Q832R3_ENTF	x	1.16917	0.232623	-0.643637	0.202327	10.1844	3	0.00201739	0.00201739	Infinity	1.08597	0.989583	1.43195	-0.497015	-0.559427	-0.874469
tr|Q834A6|Q834A6_ENTF	x	-0.999284	0.0371246	0.171708	0.0921627	19.7358	2	0.00255753	0.00255753	Infinity	-1.02554	NaN	-0.973033	0.207	0.0671142	0.241008
tr|Q834B0|Q834B0_ENTF	x	1.27328	0.188689	-0.217752	0.148371	10.7589	3	0.0017172	0.0017172	Infinity	1.33703	1.06097	1.42183	-0.363748	-0.222392	-0.0671142
tr|Q834B6|Q834B6_ENTF	x	0.379261	0.246646	-0.76208	0.0153963	7.99939	2	0.0152703	0.0152703	Infinity	0.433897	0.109878	0.594008	-0.778786	-0.748461	-0.758992
tr|Q834C4|Q834C4_ENTF	x	-0.986894	0.156553	-0.030755	0.0124476	10.5452	2	0.00887326	0.00887326	Infinity	-0.925999	-1.16474	-0.869939	-0.0418202	-0.017278	-0.0331669
tr|Q834H5|Q834H5_ENTF	x	1.30564	0.310743	-0.295803	0.1561	7.97643	2	0.0153564	0.0153564	Infinity	1.49803	0.947148	1.47175	-0.473931	-0.182864	-0.230613
tr|Q834K8|Q834K8_ENTF	x	1.99933	0.172297	-1.11446	0.0853086	28.0518	2	0.00126838	0.00126838	Infinity	2.05585	1.80587	2.13627	-1.20328	-1.10692	-1.03317
tr|Q834Q6|Q834Q6_ENTF	x	-0.725868	0.0984467	-0.118593	0.061482	9.06219	3	0.00283827	0.00283827	Infinity	-0.703607	-0.833539	-0.640458	-0.129283	-0.0524674	-0.174029
tr|Q834S3|Q834S3_ENTF	x	-1.13454	0.287742	-0.122221	0.278517	4.37846	3	0.0220507	0.0220507	0.0882028	-0.83289	-1.16474	-1.40599	0.0879477	-0.438121	-0.0164881
tr|Q834T5|Q834T5_ENTF	x	-0.822722	0.110285	-0.245685	0.040426	8.50888	2	0.0135322	0.0135322	Infinity	-0.745427	-0.949016	-0.773724	-0.203284	-0.283793	-0.249978
tr|Q834U8|Q834U8_ENTF	x	1.88215	0.237315	-0.987727	0.531615	8.53822	2	0.0134413	0.0134413	Infinity	2.03747	1.60898	2	-0.669851	-0.691878	-1.60145
tr|Q834V8|Q834V8_ENTF	x	1.17778	0.34238	-0.146428	0.412089	4.28101	3	0.0234144	0.0234144	-0.0936578	1.50696	0.823573	1.20282	-0.568568	-0.125531	0.254814
tr|Q835H5|Q835H5_ENTF	x	-0.676009	0.124932	-0.0959936	0.116907	5.87151	3	0.00985444	0.00985444	Infinity	-0.547488	-0.797013	-0.683526	-0.129283	0.0339473	-0.192645
tr|Q835M2|Q835M2_ENTF	x	-0.149998	0.0966628	-0.943169	0.0524505	12.4919	3	0.00110574	0.00110574	Infinity	-0.10497	-0.26096	-0.0840643	-0.896622	-0.932886	-1
tr|Q835M3|Q835M3_ENTF	x	1.28725	0.133346	-0.942704	0.0460397	27.3791	2	0.00133135	0.00133135	Infinity	1.39593	1.13845	1.32736	-0.99178	-0.900464	-0.93587
tr|Q835M4|Q835M4_ENTF	x	1.28482	0.0748938	-0.921793	0.0632392	38.991	3	3.7115e-05	3.7115e-05	Infinity	1.25457	1.22979	1.37011	-0.99178	-0.868755	-0.904843
tr|Q836C2|Q836C2_ENTF	x	-0.728299	0.18172	-0.136362	0.0416441	5.4321	2	0.0322585	0.0322585	-0.129034	-0.83289	-0.833539	-0.518467	-0.165809	-0.106915	NaN
tr|Q836C4|Q836C4_ENTF	x	1.12081	0.0235261	-0.405569	0.147227	14.5387	1	0.0437191	0.0437191	-0.174876	1.10962	1.14785	1.10497	-0.301464	-0.509674	NaN
tr|Q836H3|Q836H3_ENTF	x	-0.216505	0.333451	0.654804	0.100343	4.33388	2	0.0493343	0.0493343	-0.197337	-0.373458	0.166461	-0.442518	0.728698	0.695145	0.540568
tr|Q836K0|Q836K0_ENTF	x	1.09792	0.313299	-0.744308	0.100345	9.69928	2	0.0104632	0.0104632	Infinity	1.31686	0.73904	1.23786	-0.836501	-0.63743	-0.758992
tr|Q836Z4|Q836Z4_ENTF	x	0.551659	0.15177	-0.488586	0.0818652	10.4485	3	0.00187142	0.00187142	Infinity	0.415038	0.524915	0.715023	-0.473931	-0.415038	-0.576789
tr|Q836Z9|Q836Z9_ENTF	x	-0.078936	0.304058	0.979819	0.270316	4.50742	3	0.0203999	0.0203999	Infinity	-0.247928	-0.26096	0.27208	0.66773	1.13124	1.14048
tr|Q837H6|Q837H6_ENTF	x	1.54657	0.0869482	0.659195	0.0412172	15.2872	2	0.00425172	0.00425172	Infinity	1.56799	1.45091	1.62081	0.68834	0.63005	NaN
tr|Q837R1|Q837R1_ENTF	x	-1.43563	0.196825	0.192431	0.0739832	13.4108	2	0.00551429	0.00551429	Infinity	-1.24793	-1.4185	-1.64046	0.263034	0.115477	0.19878
tr|Q837S0|Q837S0_ENTF	x	0.977037	0.433197	-0.119751	0.0436638	4.36318	2	0.0487215	0.0487215	-0.194886	1.40551	0.53927	0.986325	-0.0761717	-0.163499	-0.119582
tr|Q838A2|Q838A2_ENTF	x	-1.2267	0.102366	0.185072	0.0131174	23.6938	2	0.00177653	0.00177653	Infinity	-1.13245	-1.21205	-1.3356	0.192645	0.192645	0.169925
tr|Q838J4|Q838J4_ENTF	x	-1.37634	0.116447	0.228629	0.034166	22.907	2	0.00190032	0.00190032	Infinity	-1.24793	-1.47508	-1.40599	0.221214	0.265894	0.19878
tr|Q839I9|Q839I9_ENTF	x	1.15095	0.173678	-0.148997	0.0209472	12.8708	2	0.00598242	0.00598242	Infinity	1.20053	0.957875	1.29445	-0.165809	-0.125531	-0.155651
tr|Q839S6|Q839S6_ENTF	x	-1.92617	0.105224	0.233367	0.0284673	34.3136	2	0.00084823	0.00084823	Infinity	-1.926	-2.03148	-1.82103	0.221214	0.265894	0.212994
tr|Q839S7|Q839S7_ENTF	x	-1.78145	0.0780535	0.114795	0.0536556	34.676	3	5.27333e-05	5.27333e-05	Infinity	-1.74543	-1.87101	-1.72792	0.0565835	0.162271	0.125531
tr|Q839X9|Q839X9_ENTF	x	-1.46885	0.197312	0.170424	0.0369245	14.1444	2	0.00496127	0.00496127	Infinity	-1.66297	-1.47508	-1.26849	0.133751	0.207595	0.169925
